# Supplementary material for: Bromido[(1,2,5,6-η)-cyclo­octa-1,5-diene]methyl­platinum(II)
Source: Acta Crystallogr Sect E Struct Rep Online. 2009 Dec 12;66(Pt 1):m48. doi: 10.1107/S1600536809052660 (PMC2980049; doi:10.1107/S1600536809052660)
Supplement: Supplementary file 2 [file e-66-00m48-Isup2.hkl]

# 
# h,k,l, Fc-squared, Fo-squared, sigma(Fo-squared) and status flag 
# 
data_I
_shelx_title ' [(cod)PtMeBr]' 
_shelx_refln_list_code          4 
_shelx_F_calc_maximum      262.73 
_exptl_crystal_F_000       728.00 
_reflns_d_resolution_high  0.7450 
 
loop_ 
 _symmetry_equiv_pos_as_xyz 
 'x, y, z' 
 '-x+1/2, -y, z+1/2' 
 '-x, y+1/2, -z+1/2' 
 'x+1/2, -y+1/2, -z' 
 
_cell_length_a     7.1013 
_cell_length_b    11.1839 
_cell_length_c    12.6909 
_cell_angle_alpha  90.000 
_cell_angle_beta   90.000 
_cell_angle_gamma  90.000 
 
_shelx_F_squared_multiplier     1.000 
 
loop_ 
 _refln_index_h 
 _refln_index_k 
 _refln_index_l 
 _refln_F_squared_calc 
 _refln_F_squared_meas 
 _refln_F_squared_sigma 
 _refln_observed_status 
   2   0   0     7201.76     8300.53    186.32 o 
   4   0   0    47173.00    43981.22    992.89 o 
   6   0   0     6590.73     6577.88    219.31 o 
   8   0   0     2238.33     2250.20    167.60 o 
   1   1   0    39972.02    36873.29    638.75 o 
   2   1   0     4386.29     4786.50     98.86 o 
   3   1   0     3013.77     3274.61     77.54 o 
   4   1   0     2612.06     2587.57    118.79 o 
   5   1   0     5802.12     5406.80    159.01 o 
   6   1   0      378.80      418.29     54.64 o 
   7   1   0      230.04      279.61     58.28 o 
   8   1   0      632.27      667.04     78.15 o 
   9   1   0      705.76      684.25    182.39 o 
   1   2   0    42502.82    36208.82   1994.19 o 
   3   2   0    56251.55    49459.82   1961.48 o 
   4   2   0     5868.36     5993.92    124.86 o 
   5   2   0     1483.00     1385.37     71.66 o 
   6   2   0     1088.80     1100.61     77.94 o 
   7   2   0     8994.91     8936.53    211.29 o 
   8   2   0      150.04      194.03     57.07 o 
   9   2   0      124.65      298.52    141.76 o 
   1   3   0      784.96     1061.60     83.59 o 
   2   3   0    12561.74    12961.38    285.28 o 
   3   3   0      277.84      280.04     39.12 o 
   4   3   0     4542.26     4621.31    141.45 o 
   5   3   0      436.06      458.45     52.69 o 
   6   3   0     2261.38     2135.79    100.31 o 
   7   3   0       40.73       38.53     43.40 o 
   8   3   0     2173.23     2070.46    115.10 o 
   9   3   0       34.54       72.26    119.97 o 
   0   4   0    69028.48    59568.08   1495.57 o 
   1   4   0    10797.04    11016.26    374.95 o 
   2   4   0     2225.40     2003.91     94.44 o 
   3   4   0    20301.10    20394.47    463.29 o 
   4   4   0    22988.15    22921.88    446.61 o 
   5   4   0      199.67      227.85     55.88 o 
   6   4   0     3148.66     3338.96    122.98 o 
   7   4   0     3786.37     3788.43    137.67 o 
   8   4   0      861.06      930.51    100.94 o 
   9   4   0      116.14      106.59    172.91 o 
   1   5   0    15668.84    17381.67    440.09 o 
   2   5   0     1116.29     1168.86     96.17 o 
   3   5   0     1421.49     1346.16    216.96 o 
   4   5   0      306.36      407.94    138.19 o 
   5   5   0     6908.63     6804.00    250.74 o 
   6   5   0      182.21      182.22     57.76 o 
   7   5   0      153.68      229.70     57.03 o 
   8   5   0       50.23       33.08     59.11 o 
   0   6   0    56486.03    56232.34   2583.13 o 
   1   6   0     7753.02     7968.61    269.06 o 
   2   6   0     2197.39     2073.71    133.80 o 
   3   6   0     5741.98     5783.19    374.50 o 
   4   6   0    15359.99    15605.05   1864.94 o 
   5   6   0      504.24      453.91    156.74 o 
   6   6   0     2722.37     3125.48    326.28 o 
   7   6   0     1065.78     1065.77    185.57 o 
   8   6   0      771.35      756.68    126.32 o 
   1   7   0     3699.45     3790.66    195.22 o 
   2   7   0     6359.21     6304.72    246.26 o 
   3   7   0     1216.55     1161.73    189.27 o 
   4   7   0     1300.95     1321.77    216.44 o 
   5   7   0     1525.53     1642.58    232.65 o 
   6   7   0      761.43      984.47    204.96 o 
   7   7   0        3.71       -6.64    140.14 o 
   8   7   0      740.87      772.70    151.72 o 
   0   8   0     1027.29     1167.78    177.29 o 
   1   8   0    12282.38    13276.02    818.50 o 
   2   8   0       76.00       60.45     78.62 o 
   3   8   0    14643.39    15249.24   1254.64 o 
   4   8   0      346.13      532.89    166.72 o 
   5   8   0      322.15      395.43    212.22 o 
   6   8   0        0.50      -37.38    138.31 o 
   7   8   0     3568.95     4606.61    568.41 o 
   8   8   0       72.89      -19.77     74.31 o 
   1   9   0     1284.24     1421.46    133.71 o 
   2   9   0     6244.99     6431.32    272.50 o 
   3   9   0      203.93      117.14    129.88 o 
   4   9   0      823.31     1223.24    213.62 o 
   5   9   0     1362.32     1297.21    250.27 o 
   6   9   0      881.51      499.09    283.16 o 
   7   9   0       12.86       11.21     85.28 o 
   0  10   0    12935.10    14503.03    548.85 o 
   1  10   0      404.96      515.58     94.85 o 
   2  10   0      422.54      574.36    161.09 o 
   3  10   0      652.47      734.83    220.65 o 
   4  10   0     6578.48     6755.56    760.02 o 
   5  10   0       43.33       92.48    139.89 o 
   6  10   0     1292.02     1048.66    344.43 o 
   7  10   0      143.29       65.83    100.49 o 
   1  11   0     3661.42     4108.63    231.30 o 
   2  11   0       17.54       44.81     79.30 o 
   3  11   0      592.31      442.28    160.12 o 
   4  11   0       11.12      -64.35    129.37 o 
   6  11   0       29.85        2.17     89.40 o 
   0  12   0     2519.58     2498.79    229.43 o 
   1  12   0     1384.43     1577.18    164.77 o 
   2  12   0      314.60      224.26    101.92 o 
   3  12   0     2269.83     2351.21    302.03 o 
   4  12   0      678.44      147.05    265.39 o 
   5  12   0       70.63       30.04     80.49 o 
   1  13   0       68.75       65.65     84.10 o 
   2  13   0     2219.02     2308.12    195.37 o 
   3  13   0        9.53      -12.53     57.21 o 
   4  13   0      415.55       66.25    175.43 o 
   0  14   0      988.88      920.05    246.97 o 
   1  14   0      663.23      769.57    136.38 o 
   2  14   0       30.60       13.60     88.03 o 
   3  14   0     1216.72     1271.05    240.21 o 
   1   0   1    33251.83    30865.43    399.74 o 
   2   0   1    25262.58    25349.17    319.15 o 
   3   0   1    41570.70    39006.14    550.49 o 
   4   0   1     3433.74     3383.71     99.29 o 
   5   0   1     1413.30     1376.15     72.25 o 
   6   0   1     3733.49     3863.24    116.83 o 
   7   0   1     5851.12     6284.77    182.86 o 
   8   0   1     1456.92     1398.85    117.89 o 
   9   0   1       31.08      124.65    115.05 o 
  -9   1   1      188.77      200.99    127.47 o 
  -8   1   1      830.08      797.65     98.08 o 
  -7   1   1     3664.08     3624.67    136.79 o 
  -6   1   1     1649.93     1629.09     86.86 o 
  -5   1   1      908.94      921.52     61.31 o 
  -4   1   1     6698.44     6973.98    134.23 o 
  -3   1   1    15672.60    15953.62    254.33 o 
  -2   1   1     4310.62     4993.61    126.77 o 
  -1   1   1    15683.92    17081.91    218.15 o 
   0   1   1    16072.57    17479.21    354.01 o 
   1   1   1    14887.30    16230.74    283.08 o 
   2   1   1     3103.41     3911.32    225.30 o 
   3   1   1    16761.84    16827.87    300.70 o 
   4   1   1     6866.50     6821.96    157.76 o 
   5   1   1      806.66      780.83     61.91 o 
   6   1   1     1529.57     1542.04     86.30 o 
   7   1   1     3622.89     3696.82    137.41 o 
   8   1   1      843.40      823.52     99.69 o 
   9   1   1      163.11       41.77     94.05 o 
  -9   2   1      718.08      714.73    188.21 o 
  -8   2   1     1266.49     1350.89    150.91 o 
  -7   2   1      827.16      783.36     74.48 o 
  -6   2   1     3455.41     3556.28    119.17 o 
  -5   2   1     9240.80     9039.18    189.46 o 
  -4   2   1    24694.58    24268.63    351.57 o 
  -3   2   1     6130.39     6320.42    147.25 o 
  -2   2   1     6025.31     6004.13    113.62 o 
  -1   2   1    21476.91    21830.45    424.06 o 
   1   2   1    20887.63    21382.19    664.42 o 
   2   2   1     5609.34     5407.80    208.78 o 
   3   2   1     5598.68     5717.74    141.38 o 
   4   2   1    24766.62    23944.04    376.80 o 
   5   2   1     9384.21     8954.62    270.35 o 
   6   2   1     3473.39     3523.51    120.09 o 
   7   2   1      847.47      793.09     73.74 o 
   8   2   1     1264.40     1363.90    121.99 o 
   9   2   1      688.81      738.10    127.70 o 
  -9   3   1      282.26      266.89    184.01 o 
  -8   3   1      532.79      518.43    112.71 o 
  -7   3   1      403.89      400.06     60.08 o 
  -6   3   1     3076.06     3038.30    115.29 o 
  -5   3   1     3269.01     3111.49    107.07 o 
  -4   3   1    13776.96    13943.07    288.67 o 
  -3   3   1     1135.02     1246.63     70.56 o 
  -2   3   1     4890.55     4931.59    123.11 o 
  -1   3   1     1025.33     1086.87     75.31 o 
   0   3   1    35275.30    32555.61    686.42 o 
   1   3   1     1037.27     1081.90    124.90 o 
   2   3   1     5129.46     5171.13    328.98 o 
   3   3   1     1230.22     1328.11     71.91 o 
   4   3   1    13319.23    13090.43    263.85 o 
   5   3   1     3640.32     3630.09    115.30 o 
   6   3   1     3149.14     3190.87    126.81 o 
   7   3   1      344.54      377.63     61.61 o 
   8   3   1      537.61      614.05     92.34 o 
   9   3   1      271.97      374.14    164.62 o 
  -9   4   1      291.07      219.54    181.07 o 
  -8   4   1      776.74      766.97    118.69 o 
  -7   4   1     2672.57     2829.32    140.26 o 
  -6   4   1     3044.91     2964.81    112.52 o 
  -5   4   1     5356.82     5057.63    166.17 o 
  -4   4   1     7994.49     7805.98    205.56 o 
  -3   4   1    14772.52    14525.39    300.29 o 
  -2   4   1    10526.46    10632.18    275.83 o 
  -1   4   1    27583.65    27684.22    596.31 o 
   0   4   1    24716.58    23624.57    729.13 o 
   1   4   1    27128.10    26010.14    864.16 o 
   2   4   1    10232.82    10655.86    434.29 o 
   3   4   1    15856.08    15705.18    512.19 o 
   4   4   1     8555.33     8598.19    213.93 o 
   5   4   1     4924.41     4694.22    163.34 o 
   6   4   1     3061.38     3037.88    117.35 o 
   7   4   1     2541.12     2744.50    121.84 o 
   8   4   1      809.54      887.63    105.94 o 
   9   4   1      301.78      574.06    226.74 o 
  -8   5   1      545.33      329.66     97.09 o 
  -7   5   1     2683.47     2782.10    153.46 o 
  -6   5   1      512.14      524.14     75.58 o 
  -5   5   1      438.19      431.68     94.12 o 
  -4   5   1     1509.26     1584.12    133.53 o 
  -3   5   1    16221.05    15800.67    404.41 o 
  -2   5   1     4412.99     4826.32    183.11 o 
  -1   5   1    10605.02    11035.72    301.09 o 
   0   5   1      619.36      766.81     86.33 o 
   1   5   1     9524.10     9903.79    303.42 o 
   2   5   1     5101.54     5856.69    199.04 o 
   3   5   1    16100.13    16766.50    569.24 o 
   4   5   1     1469.21     1535.01    209.97 o 
   5   5   1      498.23      475.04     85.55 o 
   6   5   1      411.77      379.34     68.70 o 
   7   5   1     2820.54     2753.67    123.51 o 
   8   5   1      543.49      455.87    105.70 o 
  -8   6   1      902.17     1148.29    170.99 o 
  -7   6   1     2216.52     2420.35    139.30 o 
  -6   6   1     1758.66     1917.98    161.50 o 
  -5   6   1     1119.57     1100.97    189.15 o 
  -4   6   1     5075.20     5127.97    321.96 o 
  -3   6   1    13588.48    13721.16    369.57 o 
  -2   6   1    11910.27    11829.53    339.55 o 
  -1   6   1    10956.82    10647.84    329.40 o 
   0   6   1     8315.59     8275.08    273.63 o 
   1   6   1    11268.40    12353.75    350.44 o 
   2   6   1    12161.76    12098.89    433.58 o 
   3   6   1    13050.81    13140.56   1086.74 o 
   4   6   1     5083.62     5525.23    339.75 o 
   5   6   1     1141.27     1321.13    205.87 o 
   6   6   1     1815.95     2208.66    260.43 o 
   7   6   1     2056.78     2161.87    170.94 o 
   8   6   1      841.19      820.01    133.82 o 
  -8   7   1      429.69      142.43    173.18 o 
  -7   7   1      552.92      574.85    184.32 o 
  -6   7   1     1856.16     1915.55    260.13 o 
  -5   7   1      893.76     1050.80    200.27 o 
  -4   7   1     3892.70     4132.65    301.70 o 
  -3   7   1     2665.22     2655.99    253.93 o 
  -2   7   1     3267.42     3236.21    176.52 o 
  -1   7   1     2766.81     2784.59    171.74 o 
   0   7   1    14805.21    15492.22    372.76 o 
   1   7   1     2821.07     2964.67    187.11 o 
   2   7   1     3078.25     3239.40    196.73 o 
   3   7   1     3207.18     3671.15    284.48 o 
   4   7   1     3874.09     3895.17    298.87 o 
   5   7   1      963.38     1179.88    209.80 o 
   6   7   1     1812.40     2064.05    266.78 o 
   7   7   1      557.72      700.66    195.51 o 
   8   7   1      447.60      390.29    112.94 o 
  -8   8   1      296.66       11.74     78.27 o 
  -7   8   1       36.01       67.48     62.98 o 
  -6   8   1     1349.67     1429.53    358.42 o 
  -5   8   1     3755.23     3930.79    324.34 o 
  -4   8   1     5551.46     6326.43    386.23 o 
  -3   8   1      805.54      792.23    172.18 o 
  -2   8   1      742.50      727.76     90.47 o 
  -1   8   1     7223.85     7384.82    285.19 o 
   0   8   1    14631.48    15251.81    382.40 o 
   1   8   1     6930.89     7595.36    293.67 o 
   2   8   1      790.19      756.24    114.64 o 
   3   8   1      955.38      932.59    178.29 o 
   4   8   1     5778.35     6439.59    887.55 o 
   5   8   1     3713.06     3959.69    529.64 o 
   6   8   1     1365.02     1557.72    257.13 o 
   7   8   1       44.26       -3.59    100.74 o 
   8   8   1      326.47      348.18    118.41 o 
  -7   9   1      426.53      151.15    307.49 o 
  -6   9   1      834.89      508.85    425.46 o 
  -5   9   1     1338.76     1141.09    225.92 o 
  -4   9   1     2103.23     2238.31    266.39 o 
  -3   9   1     2467.73     2245.61    238.45 o 
  -2   9   1      753.41      775.60    119.16 o 
  -1   9   1     2778.54     2849.05    196.56 o 
   0   9   1     5482.09     5715.77    221.83 o 
   1   9   1     3147.16     3414.55    175.01 o 
   2   9   1      798.67      830.56    168.02 o 
   3   9   1     2476.37     2567.11    371.02 o 
   4   9   1     2062.93     2470.84    262.69 o 
   5   9   1     1435.40     1498.56    247.16 o 
   6   9   1      896.77      941.86    219.80 o 
   7   9   1      395.46      161.23    328.71 o 
  -7  10   1      866.08      899.58    346.65 o 
  -6  10   1      809.58      921.85    326.91 o 
  -5  10   1      446.83      452.85    188.33 o 
  -4  10   1      594.58      884.79    207.50 o 
  -3  10   1     3894.36     4045.44    311.71 o 
  -2  10   1     4828.14     4711.73    322.20 o 
  -1  10   1     3281.32     3510.48    180.45 o 
   0  10   1      227.95      273.55     85.90 o 
   1  10   1     3164.54     3603.21    181.85 o 
   2  10   1     4801.24     4925.25    316.11 o 
   3  10   1     3897.37     4225.89    521.39 o 
   4  10   1      590.65      694.34    192.51 o 
   5  10   1      413.96      524.52    183.17 o 
   6  10   1      805.57     1011.21    348.03 o 
   7  10   1      821.58     1178.72    374.50 o 
  -6  11   1      310.59       49.56    134.56 o 
  -5  11   1       83.93       24.43     98.10 o 
  -4  11   1      398.68      467.39    173.15 o 
  -3  11   1     2678.07     2836.96    313.76 o 
  -2  11   1     1919.86     1867.00    321.66 o 
  -1  11   1     1711.63     1784.10    144.15 o 
   0  11   1      297.94      354.04     89.61 o 
   1  11   1     1556.03     1689.33    142.91 o 
   2  11   1     1850.82     1963.43    178.67 o 
   3  11   1     2691.67     2795.50    308.36 o 
   4  11   1      399.53      226.42    151.02 o 
   5  11   1       75.41       48.92     60.71 o 
   6  11   1      281.35       34.78    312.32 o 
  -5  12   1      553.51      147.79    427.77 o 
  -4  12   1      950.78      718.03    303.74 o 
  -3  12   1      738.08      825.20    196.71 o 
  -2  12   1     1158.21     1167.12    153.69 o 
  -1  12   1     1184.88     1341.64    156.28 o 
   0  12   1     2172.24     2215.38    158.51 o 
   1  12   1     1200.79     1571.63    162.25 o 
   2  12   1     1194.35     1253.89    157.01 o 
   3  12   1      660.53      833.91    139.23 o 
   4  12   1      939.86      208.49    369.58 o 
  -4  13   1      691.36      116.94    215.85 o 
  -3  13   1       71.89       -3.42     61.31 o 
  -2  13   1      197.82      231.94    100.20 o 
  -1  13   1      704.55      707.93    131.96 o 
   0  13   1     1671.53     1712.42    146.21 o 
   1  13   1      745.94      740.44    131.30 o 
   2  13   1      185.62      226.97    103.19 o 
   3  13   1       80.05      -26.79     59.52 o 
   4  13   1      721.35      112.67    199.91 o 
  -3  14   1      289.29      285.14    118.56 o 
  -2  14   1      300.20      375.95    119.01 o 
  -1  14   1      672.17      732.21    138.17 o 
   0  14   1      704.04      722.48    163.48 o 
   1  14   1      606.87      798.23    141.31 o 
   2  14   1      320.21      293.15    111.17 o 
   3  14   1      314.75      249.96    159.28 o 
   0   0   2      187.25      233.96     15.31 o 
   1   0   2    40190.44    40019.96    583.79 o 
   2   0   2     1098.21     1174.62     38.39 o 
   3   0   2     6449.38     6570.27    112.02 o 
   4   0   2     1257.06     1122.25     55.09 o 
   5   0   2    14537.01    14487.84    243.82 o 
   6   0   2        9.74       25.51     37.65 o 
   7   0   2       59.41      104.05     49.12 o 
   8   0   2      134.07      151.41     80.96 o 
   9   0   2     1393.29     1469.86    156.54 o 
  -9   1   2      165.16      151.39     90.07 o 
  -8   1   2      819.67      781.10    123.53 o 
  -7   1   2     2369.20     2390.25    107.01 o 
  -6   1   2     4595.28     4741.72    137.07 o 
  -5   1   2     1572.05     1540.97     70.62 o 
  -4   1   2    20268.28    20469.84    302.61 o 
  -3   1   2    21156.51    21676.34    294.05 o 
  -2   1   2     4756.76     4688.96     92.76 o 
  -1   1   2    26024.13    24996.50    438.24 o 
   1   1   2    28783.03    27964.39    468.28 o 
   2   1   2     5559.64     5585.80    116.90 o 
   3   1   2    19567.74    19648.15    273.88 o 
   4   1   2    20476.18    20363.65    306.81 o 
   5   1   2     1719.89     1747.97     93.61 o 
   6   1   2     4876.71     4721.72    126.45 o 
   7   1   2     2369.71     2418.21    112.02 o 
   8   1   2      771.41      850.57     98.81 o 
   9   1   2      160.33      241.11    113.52 o 
  -9   2   2      179.40      282.03    142.27 o 
  -8   2   2     2109.09     2266.19    216.75 o 
  -7   2   2      103.28      108.39     55.47 o 
  -6   2   2     3800.43     3763.62    130.21 o 
  -5   2   2     2889.72     2940.09     98.06 o 
  -4   2   2     5617.05     5860.52    116.47 o 
  -3   2   2     3291.05     3278.35     74.82 o 
  -2   2   2    34151.54    33271.90    455.05 o 
  -1   2   2     6489.41     6049.64    144.91 o 
   0   2   2     1863.63     2256.48     65.02 o 
   2   2   2    32613.29    31782.75    720.83 o 
   3   2   2     3535.82     3538.51    104.19 o 
   4   2   2     6060.57     6286.35    116.50 o 
   5   2   2     2633.54     2519.81     90.37 o 
   6   2   2     3596.71     3616.54    122.13 o 
   7   2   2       92.05       91.45     46.55 o 
   8   2   2     2101.01     2137.95    137.74 o 
   9   2   2      162.76      224.21    109.26 o 
  -9   3   2      266.22      342.79    115.05 o 
  -8   3   2      219.66      277.16     98.98 o 
  -7   3   2     6852.21     7102.98    270.41 o 
  -6   3   2     1282.02     1266.92     80.54 o 
  -5   3   2      841.18      815.23     63.09 o 
  -4   3   2     1973.70     1930.01     91.31 o 
  -3   3   2    35340.70    33947.74    521.75 o 
  -2   3   2     8652.77     8552.14    183.17 o 
  -1   3   2    27573.08    27204.15    458.12 o 
   0   3   2     8186.63     8562.19    216.64 o 
   1   3   2    25553.59    24722.08    565.89 o 
   2   3   2     8715.01     8322.61    208.08 o 
   3   3   2    34942.86    32236.18    813.50 o 
   4   3   2     2050.50     2038.99     70.32 o 
   5   3   2      719.48      734.93     58.97 o 
   6   3   2     1249.09     1296.67     85.50 o 
   7   3   2     6912.99     6906.83    186.14 o 
   8   3   2      214.58      184.62     69.45 o 
   9   3   2      263.88      407.53     97.00 o 
  -9   4   2      558.03      571.79    133.16 o 
  -8   4   2     1148.21     1313.60    139.21 o 
  -7   4   2       28.96       83.99     78.06 o 
  -6   4   2     1882.90     1893.08     91.95 o 
  -5   4   2     6665.01     6450.03    188.97 o 
  -4   4   2     3280.16     3247.65    122.74 o 
  -3   4   2     3544.76     3688.19    116.84 o 
  -2   4   2    15786.91    16060.84    341.37 o 
  -1   4   2    12358.24    12638.87    317.12 o 
   0   4   2      501.61      378.29     54.19 o 
   1   4   2    13678.76    13167.99    588.87 o 
   2   4   2    14571.03    14667.67   1190.45 o 
   3   4   2     3328.21     3585.69    153.69 o 
   4   4   2     2935.42     2815.56    209.58 o 
   5   4   2     6767.97     6684.94    240.47 o 
   6   4   2     1994.89     1937.68     97.81 o 
   7   4   2       32.99       10.94     44.78 o 
   8   4   2     1084.07     1037.19    111.47 o 
   9   4   2      584.12      669.62    135.05 o 
  -8   5   2      817.30      891.23    156.38 o 
  -7   5   2      169.28      181.40     88.38 o 
  -6   5   2     3809.26     4037.86    206.36 o 
  -5   5   2     1704.81     1854.58    147.84 o 
  -4   5   2    18642.47    18163.79    453.15 o 
  -3   5   2     2395.88     2491.27    141.22 o 
  -2   5   2     1235.01     1124.27     95.37 o 
  -1   5   2     6428.77     6416.52    271.62 o 
   0   5   2    56523.02    51180.51   1077.62 o 
   1   5   2     6190.08     6129.69    226.15 o 
   2   5   2     1431.86     1626.50    115.08 o 
   3   5   2     2675.94     2827.10    219.04 o 
   4   5   2    18946.69    17735.61    632.66 o 
   5   5   2     1681.89     1560.70    136.83 o 
   6   5   2     3741.16     3603.58    199.69 o 
   7   5   2      175.29      218.02     64.31 o 
   8   5   2      881.09      966.55    106.16 o 
  -8   6   2      176.41      158.93    105.47 o 
  -7   6   2       39.76       39.23     82.61 o 
  -6   6   2      377.47      438.78    103.27 o 
  -5   6   2     7263.02     7121.39    274.53 o 
  -4   6   2      511.57      443.50    147.08 o 
  -3   6   2     3797.35     3749.10    189.40 o 
  -2   6   2     3290.00     3304.24    154.71 o 
  -1   6   2    14991.56    14992.13    406.55 o 
   0   6   2      270.23      297.68     71.28 o 
   1   6   2    14895.87    15922.74    360.13 o 
   2   6   2     2780.41     2747.09    223.12 o 
   3   6   2     4209.59     4277.97    273.78 o 
   4   6   2      514.23      681.00    158.73 o 
   5   6   2     7112.64     7465.89    406.17 o 
   6   6   2      337.69      311.35    158.38 o 
   7   6   2       25.22       38.65     79.14 o 
   8   6   2      219.37      268.15     99.43 o 
  -8   7   2      142.08      143.99    195.08 o 
  -7   7   2     2418.91     2793.94    435.96 o 
  -6   7   2     1145.85     1248.68    221.15 o 
  -5   7   2      224.67      199.79    139.04 o 
  -4   7   2     2726.06     2571.94    256.66 o 
  -3   7   2    11896.31    11524.15    482.25 o 
  -2   7   2     2836.86     2871.89    172.32 o 
  -1   7   2     7594.28     7264.12    266.77 o 
   0   7   2     7422.71     7122.61    262.79 o 
   1   7   2     7671.34     7886.77    236.97 o 
   2   7   2     3207.90     3229.75    251.18 o 
   3   7   2    11461.62    11731.98    499.90 o 
   4   7   2     2929.53     2811.90    273.85 o 
   5   7   2      196.26      248.77    149.12 o 
   6   7   2     1236.26     1353.54    228.32 o 
   7   7   2     2421.93     2282.67    276.29 o 
   8   7   2      122.86      338.18    108.99 o 
  -7   8   2       10.23      -55.30     81.38 o 
  -6   8   2     2017.73     2373.20    280.78 o 
  -5   8   2       33.94      215.69    141.79 o 
  -4   8   2     1913.65     1897.90    239.70 o 
  -3   8   2      134.59      132.02    130.06 o 
  -2   8   2    12228.64    12263.31    553.74 o 
  -1   8   2       17.53        7.46     78.29 o 
   0   8   2      594.18      614.94     89.88 o 
   1   8   2       17.52       19.50     69.30 o 
   2   8   2    12102.82    13028.92    723.70 o 
   3   8   2      123.51       73.87    129.06 o 
   4   8   2     1936.84     2253.96    355.39 o 
   5   8   2       39.82      140.74    147.90 o 
   6   8   2     1857.04     1776.73    266.24 o 
   7   8   2        6.49      148.72    133.64 o 
  -7   9   2     1313.23      304.76    568.62 o 
  -6   9   2      541.89      179.98    265.48 o 
  -5   9   2      413.18      470.14    177.93 o 
  -4   9   2     2785.42     2839.02    289.27 o 
  -3   9   2     5352.44     5071.91    535.52 o 
  -2   9   2      656.49      600.45    109.69 o 
  -1   9   2     3954.15     3798.24    217.02 o 
   0   9   2     5575.23     5621.91    218.24 o 
   1   9   2     3695.44     4222.37    222.13 o 
   2   9   2      601.03      721.14    118.82 o 
   3   9   2     5487.29     5798.99    357.35 o 
   4   9   2     2820.06     3024.55    591.40 o 
   5   9   2      381.85      472.51    180.71 o 
   6   9   2      574.48      633.74    203.78 o 
   7   9   2     1358.10      736.76    319.83 o 
  -7  10   2       21.91      -19.21    101.97 o 
  -6  10   2      102.42      248.53    183.04 o 
  -5  10   2     3043.47     3299.41    322.18 o 
  -4  10   2      220.06      308.88    166.95 o 
  -3  10   2     1172.63     1069.62    200.05 o 
  -2  10   2     1017.91     1044.31    272.74 o 
  -1  10   2     4470.34     4457.40    235.81 o 
   0  10   2       18.84        1.03     71.54 o 
   1  10   2     4201.44     4384.98    200.50 o 
   2  10   2      953.28     1096.43    143.74 o 
   3  10   2     1164.06     1148.42    207.76 o 
   4  10   2      190.99      220.56    144.68 o 
   5  10   2     3076.33     3528.58    712.03 o 
   6  10   2      124.19       14.53     73.44 o 
   7  10   2       18.01      -89.78     89.78 o 
  -6  11   2      786.20      832.01    235.10 o 
  -5  11   2      165.60       12.32    119.79 o 
  -4  11   2     2718.75     2584.24    285.83 o 
  -3  11   2      342.95      331.39    156.06 o 
  -2  11   2      534.03      519.27    159.22 o 
  -1  11   2      408.02      412.49     93.57 o 
   0  11   2     7177.02     7374.50    264.42 o 
   1  11   2      417.22      535.44    116.04 o 
   2  11   2      542.95      669.85    126.50 o 
   3  11   2      319.08      358.95    109.33 o 
   5  11   2      165.47        6.76    181.94 o 
   6  11   2      805.36      863.03    320.79 o 
  -5  12   2      675.75      192.33    364.72 o 
  -4  12   2      343.67       87.48    143.59 o 
  -3  12   2      146.50      231.21    151.02 o 
  -2  12   2     1902.35     1849.07    233.11 o 
  -1  12   2     1569.01     1492.30    165.74 o 
   0  12   2       10.79       21.59     71.75 o 
   1  12   2     1465.42     1563.41    164.72 o 
   2  12   2     1856.10     1890.05    174.27 o 
   3  12   2      173.81      -31.25    126.56 o 
  -4  13   2       20.78       43.39    164.68 o 
  -3  13   2     1991.57     1996.08    383.62 o 
  -2  13   2      135.09      189.77     99.21 o 
  -1  13   2     1186.68     1284.52    159.51 o 
   0  13   2       21.37      -10.36     85.32 o 
   1  13   2     1183.89     1435.77    161.72 o 
   2  13   2      136.97       15.70    118.08 o 
   3  13   2     2075.05     2169.05    371.62 o 
   4  13   2       17.37       20.09     74.42 o 
  -3  14   2       71.36       84.70     99.18 o 
  -2  14   2     1320.56     1500.00    175.82 o 
  -1  14   2      314.47      233.21    109.35 o 
   0  14   2        1.88       98.47    116.45 o 
   1  14   2      313.12      307.53    108.98 o 
   2  14   2     1399.19     1300.25    224.16 o 
   3  14   2       78.76       46.32     88.00 o 
   1   0   3     1481.99     1596.47     47.47 o 
   2   0   3    13772.52    14250.93    202.98 o 
   3   0   3    10030.18    11169.71    163.09 o 
   4   0   3     1855.43     1903.22     61.14 o 
   5   0   3        5.40      -11.26     31.32 o 
   6   0   3      724.23      862.82     66.96 o 
   7   0   3     2992.35     2854.00    148.08 o 
   8   0   3      451.00      488.18    108.31 o 
   9   0   3      222.71      310.84    105.48 o 
  -9   1   3      576.58      631.01    127.18 o 
  -8   1   3     1733.40     1740.32    163.59 o 
  -7   1   3     1599.98     1580.40    134.43 o 
  -6   1   3     6791.41     6974.76    165.52 o 
  -5   1   3     7702.77     7667.56    189.50 o 
  -4   1   3     6938.68     6925.16    132.33 o 
  -3   1   3    19696.85    19946.09    274.35 o 
  -2   1   3    44574.14    42455.77    632.14 o 
  -1   1   3    20865.61    20845.97    367.48 o 
   0   1   3    18334.36    19276.60    325.96 o 
   1   1   3    23056.62    22567.36    454.22 o 
   2   1   3    45520.97    42962.07    703.40 o 
   3   1   3    20037.32    20301.37    312.96 o 
   4   1   3     7418.02     7474.60    129.68 o 
   5   1   3     7835.59     7863.26    157.34 o 
   6   1   3     6436.52     6411.78    150.96 o 
   7   1   3     1622.12     1658.78    120.66 o 
   8   1   3     1659.72     1887.56    373.72 o 
   9   1   3      552.15      633.23    125.89 o 
  -9   2   3      318.87      246.98    105.84 o 
  -8   2   3      242.85      207.09     96.40 o 
  -7   2   3      430.17      352.93     92.16 o 
  -6   2   3     2665.97     2792.86    118.18 o 
  -5   2   3     1675.56     1725.24     78.73 o 
  -4   2   3     4388.07     4439.97     94.95 o 
  -3   2   3     2728.70     2787.25     68.74 o 
  -2   2   3     2384.18     2428.36     68.64 o 
  -1   2   3     3913.48     4093.70     91.29 o 
   0   2   3     4225.59     4882.13    107.83 o 
   1   2   3     4615.70     5268.11    266.71 o 
   2   2   3     2789.67     3077.40    111.35 o 
   3   2   3     2856.91     3068.56    123.71 o 
   4   2   3     4542.80     4664.81    116.25 o 
   5   2   3     1871.24     1875.99     77.87 o 
   6   2   3     2745.54     2704.76    105.75 o 
   7   2   3      433.54      368.48     75.80 o 
   8   2   3      225.71      271.45     87.24 o 
   9   2   3      300.13      304.63    102.62 o 
  -9   3   3     1292.39     1401.08    201.23 o 
  -8   3   3      383.21      421.97    113.26 o 
  -7   3   3      225.41      135.83     81.49 o 
  -6   3   3     2583.46     2526.70    119.49 o 
  -5   3   3    16797.51    16635.17    299.54 o 
  -4   3   3     7573.88     7612.22    168.67 o 
  -3   3   3     9358.94     9327.83    179.95 o 
  -2   3   3     5830.32     5837.14    127.89 o 
  -1   3   3    42220.55    39756.80    602.75 o 
   0   3   3    27504.12    25438.04    461.07 o 
   1   3   3    41301.00    39719.46    994.49 o 
   2   3   3     6701.07     7059.63    199.09 o 
   3   3   3     9344.91     9282.78    262.86 o 
   4   3   3     8000.57     7887.21    290.19 o 
   5   3   3    17185.27    16866.72    259.62 o 
   6   3   3     2649.36     2629.30    107.95 o 
   7   3   3      197.64      181.36     61.11 o 
   8   3   3      394.37      546.63     90.49 o 
   9   3   3     1291.98     1242.12    152.91 o 
  -9   4   3      251.12      185.46     95.10 o 
  -8   4   3      382.56      236.68    125.92 o 
  -7   4   3      995.00     1145.89    133.32 o 
  -6   4   3     1289.36     1237.43     93.44 o 
  -5   4   3     1109.66     1102.49     86.22 o 
  -4   4   3     3738.70     3774.54    136.23 o 
  -3   4   3     4568.02     4728.21    140.40 o 
  -2   4   3     3608.78     3548.85    115.02 o 
  -1   4   3     5894.15     6351.54    189.48 o 
   0   4   3     8871.77     9737.15    251.89 o 
   1   4   3     5807.33     6332.69    164.45 o 
   2   4   3     3640.21     3803.39    138.86 o 
   3   4   3     4559.77     4540.57    177.72 o 
   4   4   3     3844.37     3790.96    174.74 o 
   5   4   3     1074.50     1192.47    126.28 o 
   6   4   3     1330.46     1409.36    106.49 o 
   7   4   3      928.76      938.49     97.42 o 
   8   4   3      427.22      473.77     90.50 o 
   9   4   3      263.24      251.93    100.38 o 
  -8   5   3     1302.24     1621.34    189.39 o 
  -7   5   3     1766.03     1700.21    154.43 o 
  -6   5   3     5419.76     5370.50    235.62 o 
  -5   5   3      294.63      379.42     91.75 o 
  -4   5   3     3641.67     3596.26    176.37 o 
  -3   5   3     9862.51     9801.41    234.49 o 
  -2   5   3    43339.52    40702.36    868.34 o 
  -1   5   3     8244.82     8459.40    248.94 o 
   0   5   3     1254.59     1365.14     98.83 o 
   1   5   3     8257.32     8552.64    218.26 o 
   2   5   3    43152.40    39695.40   1114.90 o 
   3   5   3     9627.47     9566.57    809.71 o 
   4   5   3     3242.81     3133.54    253.20 o 
   5   5   3      337.01      337.04     85.55 o 
   6   5   3     5375.82     5486.69    195.65 o 
   7   5   3     1786.33     1786.36    126.98 o 
   8   5   3     1343.25     1422.72    121.40 o 
  -8   6   3      274.25      163.92     77.94 o 
  -7   6   3     1527.68     1341.40    151.85 o 
  -6   6   3      931.32      870.68    122.98 o 
  -5   6   3      227.15       97.91     80.29 o 
  -4   6   3      851.02      908.44    112.71 o 
  -3   6   3     6822.17     6790.40    238.41 o 
  -2   6   3     4465.13     4504.89    185.45 o 
  -1   6   3     4079.50     3842.62    171.70 o 
   0   6   3      104.04       51.63     54.13 o 
   1   6   3     3942.08     3772.82    149.89 o 
   2   6   3     4410.55     4357.68    211.89 o 
   3   6   3     6842.84     6444.99    521.93 o 
   4   6   3      673.15      730.79    167.33 o 
   5   6   3      214.90      247.96    156.88 o 
   6   6   3      840.52      613.21    170.94 o 
   7   6   3     1435.06     1358.51    150.26 o 
   8   6   3      277.11       66.17     88.99 o 
  -8   7   3      477.21      757.81    160.66 o 
  -7   7   3      255.37      310.77    101.55 o 
  -6   7   3      913.82      855.55    128.35 o 
  -5   7   3     6493.12     6302.61    548.70 o 
  -4   7   3     3930.08     4025.81    295.66 o 
  -3   7   3     3369.31     3481.81    177.82 o 
  -2   7   3     4631.12     4665.24    210.09 o 
  -1   7   3    11777.89    11494.68    348.96 o 
   0   7   3     8530.49     8192.43    280.44 o 
   1   7   3    11801.19    11573.44    416.57 o 
   2   7   3     4839.52     4789.49    218.79 o 
   3   7   3     3435.73     3084.79    609.40 o 
   4   7   3     4018.92     3931.05    391.31 o 
   5   7   3     6576.74     6340.48    388.63 o 
   6   7   3      810.21      762.37    193.90 o 
   7   7   3      242.06      271.25    158.53 o 
   8   7   3      467.20      482.90    131.18 o 
  -7   8   3        6.30      -46.54     66.23 o 
  -6   8   3     1228.01     1240.40    235.50 o 
  -5   8   3     1304.57     1381.32    230.96 o 
  -4   8   3     2336.85     2234.52    256.05 o 
  -3   8   3      510.54      530.20    190.82 o 
  -2   8   3      803.53      828.23    115.64 o 
  -1   8   3     2273.20     2203.84    165.08 o 
   0   8   3     6264.14     5718.30    244.91 o 
   1   8   3     2286.27     2304.40    146.51 o 
   2   8   3      800.92     1005.98    110.80 o 
   3   8   3      541.92      657.02    169.74 o 
   4   8   3     2475.93     2281.34    257.89 o 
   5   8   3     1303.09     1315.98    259.75 o 
   6   8   3     1290.73     1211.95    231.55 o 
   7   8   3        3.77        4.42    141.21 o 
  -7   9   3      355.28      423.41    283.94 o 
  -6   9   3     1196.92     1103.53    238.71 o 
  -5   9   3     2662.74     2723.78    359.23 o 
  -4   9   3     1676.76     1645.43    233.11 o 
  -3   9   3     1588.51     1647.85    219.99 o 
  -2   9   3     6320.17     5985.39    268.54 o 
  -1   9   3     5480.40     4970.03    245.36 o 
   0   9   3     2640.93     2654.84    159.17 o 
   1   9   3     5396.15     5801.85    219.98 o 
   2   9   3     6504.52     6910.10    282.63 o 
   3   9   3     1764.94     1986.32    164.39 o 
   4   9   3     1753.26     1498.97    333.99 o 
   5   9   3     2690.31     2765.49    296.90 o 
   6   9   3     1202.24     1293.22    240.81 o 
   7   9   3      344.46      500.06    204.72 o 
  -6  10   3      332.43      446.46    191.59 o 
  -5  10   3      155.03       13.54    130.21 o 
  -4  10   3      696.09      790.78    219.00 o 
  -3  10   3     2613.50     2515.73    265.84 o 
  -2  10   3     1443.81     1445.50    156.82 o 
  -1  10   3     2111.42     1840.81    167.67 o 
   0  10   3      778.03      843.13    110.21 o 
   1  10   3     2017.09     2114.35    146.51 o 
   2  10   3     1438.53     1492.79    151.59 o 
   3  10   3     2607.59     2346.36    258.52 o 
   4  10   3      642.99      609.62    300.80 o 
   5  10   3      159.89      204.63    151.87 o 
   6  10   3      340.60       94.97    232.71 o 
  -6  11   3      697.52      890.74    247.01 o 
  -5  11   3      155.43      -24.80     64.85 o 
  -4  11   3      737.09      638.49    190.19 o 
  -3  11   3     1321.20     1086.88    219.63 o 
  -2  11   3     4802.92     4330.68    319.58 o 
  -1  11   3     1386.52     1361.41    155.62 o 
   0  11   3      150.94      157.65     82.74 o 
   1  11   3     1311.81     1618.54    164.29 o 
   2  11   3     4575.63     4973.66    254.13 o 
   3  11   3     1262.94     1358.71    212.09 o 
   4  11   3      668.33      467.19    175.60 o 
   5  11   3      142.82       70.84    119.55 o 
   6  11   3      724.97      706.81    314.97 o 
  -5  12   3      248.56       75.79    213.15 o 
  -4  12   3      482.02       66.93    230.94 o 
  -3  12   3      761.43      693.71    190.28 o 
  -2  12   3      597.70      632.19    172.93 o 
  -1  12   3      894.32      969.78    122.63 o 
   0  12   3     1010.98     1045.29    126.52 o 
   1  12   3      882.50      771.15    133.63 o 
   2  12   3      586.32      617.89    169.14 o 
   3  12   3      760.22      -10.62    160.06 o 
   5  12   3      215.16       -4.11     64.83 o 
  -4  13   3      380.78      166.80    336.99 o 
  -3  13   3      251.25      405.59    168.71 o 
  -2  13   3       77.23      114.42     98.06 o 
  -1  13   3     1296.82     1353.57    165.59 o 
   0  13   3     1280.41     1254.49    158.41 o 
   1  13   3     1313.98     1400.78    163.21 o 
   2  13   3       95.43       65.30    121.46 o 
   3  13   3      276.86       -4.87     77.17 o 
  -3  14   3      201.22      226.56    136.77 o 
  -2  14   3      122.24       28.82    102.70 o 
  -1  14   3      380.34      404.73    122.43 o 
   0  14   3      910.57     1041.19    186.15 o 
   1  14   3      393.29      424.83    177.11 o 
   2  14   3      127.91      113.35    139.30 o 
   3  14   3      208.37      230.16    225.90 o 
   0   0   4    24937.85    27051.44    506.22 o 
   1   0   4     9210.28     8798.00    143.37 o 
   2   0   4     4201.21     4397.62     95.66 o 
   3   0   4     4093.73     4257.92     84.67 o 
   4   0   4     8171.51     8338.66    139.74 o 
   5   0   4     2983.73     2934.25     87.76 o 
   6   0   4     3271.61     3128.76    133.15 o 
   7   0   4        0.02       -5.26     69.43 o 
   8   0   4      376.36      326.35     97.53 o 
   9   0   4      156.67      260.34    105.00 o 
  -9   1   4     1268.13     1370.53    164.19 o 
  -8   1   4      746.23      812.17    131.19 o 
  -7   1   4       44.61       60.64     68.51 o 
  -6   1   4     3002.57     3170.38    164.17 o 
  -5   1   4    15747.82    15682.00    251.12 o 
  -4   1   4     2480.74     2438.82     66.49 o 
  -3   1   4     6918.53     7148.40    109.23 o 
  -2   1   4    27383.02    27107.79    406.32 o 
  -1   1   4    45752.37    43088.26    704.12 o 
   0   1   4     2113.54     2291.86     63.96 o 
   1   1   4    44984.48    41841.16    860.65 o 
   2   1   4    26066.01    25544.85    411.81 o 
   3   1   4     7117.53     7323.61    165.81 o 
   4   1   4     2648.09     2605.30     81.76 o 
   5   1   4    15361.28    15374.11    238.54 o 
   6   1   4     2729.36     2751.75    113.60 o 
   7   1   4       74.25       61.73     68.53 o 
   8   1   4      809.76      880.83    126.07 o 
   9   1   4     1216.90     1394.22    167.41 o 
  -9   2   4      259.02      487.27    164.74 o 
  -8   2   4      389.11      398.89    152.20 o 
  -7   2   4     2918.19     2754.76    170.43 o 
  -6   2   4     1046.16     1081.23    115.61 o 
  -5   2   4      116.97      102.56     35.72 o 
  -4   2   4     3146.43     3078.07     70.81 o 
  -3   2   4    14254.27    14671.43    216.58 o 
  -2   2   4    10004.78     9928.57    183.25 o 
  -1   2   4     7436.79     8165.80    170.76 o 
   0   2   4     5234.67     5537.61    120.71 o 
   1   2   4     8348.63     8832.55    273.39 o 
   2   2   4     9481.30     9929.41    320.09 o 
   3   2   4    13906.67    14686.53    402.63 o 
   4   2   4     2884.81     2875.00    113.13 o 
   5   2   4      219.67      226.62     36.83 o 
   6   2   4     1097.53     1214.41     94.73 o 
   7   2   4     2821.60     2788.85    208.80 o 
   8   2   4      361.15      399.25    101.31 o 
   9   2   4      262.84      394.69    110.32 o 
  -9   3   4      104.81       31.49     51.76 o 
  -8   3   4     2077.71     1984.65    342.18 o 
  -7   3   4      113.09      132.70     76.41 o 
  -6   3   4     6500.39     6653.10    251.11 o 
  -5   3   4      832.31      812.70     70.51 o 
  -4   3   4     6351.34     6246.71    125.27 o 
  -3   3   4     1120.47     1173.23     56.11 o 
  -2   3   4    57751.25    53397.35    732.08 o 
  -1   3   4     1865.04     1751.98     57.38 o 
   0   3   4       17.66       27.87     26.57 o 
   1   3   4     2194.82     2213.82    124.56 o 
   2   3   4    56770.32    51057.37   1074.52 o 
   3   3   4      975.57     1052.29     91.54 o 
   4   3   4     6218.90     5932.57    213.24 o 
   5   3   4     1048.01      983.03     64.88 o 
   6   3   4     6521.01     6845.42    208.40 o 
   7   3   4       95.51       64.52     54.66 o 
   8   3   4     2098.77     2247.29    175.14 o 
   9   3   4      102.27      152.91     91.88 o 
  -8   4   4      347.37      308.42    121.33 o 
  -7   4   4     1464.58     1317.02    157.48 o 
  -6   4   4     1771.57     1630.12    144.56 o 
  -5   4   4     1163.63     1232.70    142.77 o 
  -4   4   4     2365.19     2191.62    109.47 o 
  -3   4   4     6570.06     6399.75    174.02 o 
  -2   4   4     2413.80     2395.55     96.01 o 
  -1   4   4    10200.71    10208.64    195.48 o 
   0   4   4     8792.92     9218.81    206.77 o 
   1   4   4     9162.95     9611.70    211.15 o 
   2   4   4     2436.78     2409.80     76.12 o 
   3   4   4     6914.68     6642.86    224.27 o 
   4   4   4     2618.04     2638.90    148.71 o 
   5   4   4     1059.66     1193.18    122.24 o 
   6   4   4     1737.77     1683.29    113.74 o 
   7   4   4     1595.37     1645.45    119.87 o 
   8   4   4      389.23      393.46    102.77 o 
  -8   5   4       89.44       61.26     59.48 o 
  -7   5   4       74.46       42.82     81.66 o 
  -6   5   4       58.10       -2.28     74.81 o 
  -5   5   4    13325.54    13286.30    379.90 o 
  -4   5   4      363.87      401.76     62.72 o 
  -3   5   4     5765.76     5859.16    173.42 o 
  -2   5   4      164.47      188.51     46.39 o 
  -1   5   4    29611.23    29048.04    730.67 o 
   0   5   4      624.77      760.18     79.16 o 
   1   5   4    29871.23    29363.32    642.51 o 
   2   5   4      295.76      355.47     49.58 o 
   3   5   4     5585.19     5290.96    295.29 o 
   4   5   4      403.68      280.55    126.93 o 
   5   5   4    13171.36    12799.47    595.69 o 
   6   5   4       72.21       68.81     55.63 o 
   7   5   4       60.34       66.54     57.48 o 
   8   5   4       81.96      138.37     72.03 o 
  -8   6   4      285.35      174.34    115.11 o 
  -7   6   4      284.48      294.86     95.87 o 
  -6   6   4     1921.94     1955.73    160.72 o 
  -5   6   4     1048.43     1058.18    122.39 o 
  -4   6   4     4637.61     4507.39    202.04 o 
  -3   6   4     2937.14     3067.89    130.59 o 
  -2   6   4     2341.90     2478.72    144.40 o 
  -1   6   4     1602.28     1482.09    117.88 o 
   0   6   4    12545.18    12962.75    351.44 o 
   1   6   4     1818.62     1858.29    109.92 o 
   2   6   4     2450.26     2420.82    121.12 o 
   3   6   4     2538.04     2628.62    233.50 o 
   4   6   4     4548.06     4591.23    302.83 o 
   5   6   4     1107.81     1011.71    184.64 o 
   6   6   4     1951.13     1758.86    234.35 o 
   7   6   4      303.09      307.37    100.66 o 
   8   6   4      285.97      267.82    106.25 o 
  -8   7   4      796.42      920.16    172.15 o 
  -7   7   4       82.00       86.00     48.76 o 
  -6   7   4     2931.19     2685.00    273.54 o 
  -5   7   4     2212.51     2212.10    193.86 o 
  -4   7   4     2142.51     2070.81    227.85 o 
  -3   7   4      328.33      374.14     84.46 o 
  -2   7   4    19048.27    18845.25    490.31 o 
  -1   7   4     4035.66     3889.77    190.19 o 
   0   7   4      668.57      726.69    100.75 o 
   1   7   4     3798.00     3565.60    160.76 o 
   2   7   4    18457.36    17943.30    559.09 o 
   3   7   4      371.17      371.83     88.38 o 
   4   7   4     2138.50     2002.62    451.80 o 
   5   7   4     2186.54     2431.56    304.73 o 
   6   7   4     2798.31     2968.21    292.99 o 
   7   7   4       74.47       35.70     83.59 o 
   8   7   4      821.44      969.13    156.10 o 
  -7   8   4     1461.32     1432.23    375.52 o 
  -6   8   4      216.34      302.71    157.89 o 
  -5   8   4      172.78      140.62    143.37 o 
  -4   8   4      252.06      137.48    134.74 o 
  -3   8   4     6431.11     6204.27    256.00 o 
  -2   8   4     1724.21     1625.46    148.86 o 
  -1   8   4     2890.15     2818.23    180.84 o 
   0   8   4       74.58       98.42     77.83 o 
   1   8   4     3071.62     2847.39    174.07 o 
   2   8   4     1570.65     1759.44    152.52 o 
   3   8   4     6612.89     6110.00    364.20 o 
   4   8   4      260.48      404.83    149.30 o 
   5   8   4      138.98      100.51    137.93 o 
   6   8   4      208.30      159.96    151.60 o 
   7   8   4     1452.64     1325.49    245.93 o 
  -7   9   4       57.74      220.32    172.99 o 
  -6   9   4      963.20      982.60    233.45 o 
  -5   9   4     1824.98     1758.31    253.07 o 
  -4   9   4     1192.93     1102.37    206.57 o 
  -3   9   4     1486.08     1305.72    203.51 o 
  -2   9   4     6572.58     5900.98    268.40 o 
  -1   9   4     3873.37     3744.78    213.93 o 
   0   9   4        5.19       97.03     77.83 o 
   1   9   4     3978.47     4088.40    230.06 o 
   2   9   4     6635.30     6709.05    277.54 o 
   3   9   4     1376.19     1241.73    202.90 o 
   4   9   4     1175.37     1149.82    209.98 o 
   5   9   4     1869.83     1705.30    247.77 o 
   6   9   4      989.74      990.05    225.84 o 
   7   9   4       49.58      -56.38    152.60 o 
  -6  10   4      666.67      521.91    201.64 o 
  -5  10   4      318.70       75.37    134.35 o 
  -4  10   4     1938.98     1644.11    240.56 o 
  -3  10   4      772.85      769.96    185.21 o 
  -2  10   4      279.01      369.29    107.02 o 
  -1  10   4     1149.27     1095.32    138.66 o 
   0  10   4     5496.83     5047.64    217.01 o 
   1  10   4     1087.28     1127.21    119.70 o 
   2  10   4      293.58      347.87    141.27 o 
   3  10   4      765.08      953.16    193.03 o 
   4  10   4     1938.70     1565.71    225.37 o 
   5  10   4      355.99      277.55    162.11 o 
   6  10   4      662.15      960.14    351.94 o 
  -6  11   4      146.36      293.13    183.50 o 
  -5  11   4     2214.17     2202.54    426.00 o 
  -4  11   4      180.45      155.19    146.26 o 
  -3  11   4      678.92      563.00    175.67 o 
  -2  11   4      630.64      569.67    165.32 o 
  -1  11   4     4093.69     3898.93    230.07 o 
   0  11   4      274.54      251.16     88.89 o 
   1  11   4     3999.89     4022.23    279.82 o 
   2  11   4      594.39      666.85    168.94 o 
   3  11   4      710.30      638.16    180.73 o 
   4  11   4      183.78      -58.69    121.72 o 
   5  11   4     2170.29     2180.09    429.54 o 
   6  11   4      138.14      -52.54     87.02 o 
  -5  12   4       54.01       44.99     90.53 o 
  -4  12   4      671.25      145.66    435.78 o 
  -3  12   4      928.93      782.36    197.25 o 
  -2  12   4      303.24      464.21    159.87 o 
  -1  12   4      567.27      600.76    108.41 o 
   0  12   4     1913.50     2092.32    158.92 o 
   1  12   4      559.25      447.05    155.93 o 
   2  12   4      307.48      237.41    139.85 o 
   5  12   4       66.91      -20.41     63.50 o 
  -4  13   4      364.64       22.28    101.64 o 
  -3  13   4       81.65      154.09    157.03 o 
  -2  13   4     2252.68     2633.84    276.51 o 
  -1  13   4       57.05       -7.65     93.25 o 
   0  13   4       31.32      -69.96     83.79 o 
   1  13   4       54.15       52.18    121.40 o 
   2  13   4     2330.18     2612.53    270.68 o 
   3  13   4       74.10      -32.69     90.23 o 
  -2  14   4      113.13      -45.59    105.92 o 
  -1  14   4      461.03      365.43    123.66 o 
   0  14   4      227.70      273.68    137.15 o 
   1  14   4      474.35      340.66    154.02 o 
   2  14   4      111.99      156.84    142.72 o 
   1   0   5      414.97      456.24     29.55 o 
   2   0   5    63917.28    56782.10    841.12 o 
   3   0   5      657.61      734.72     49.30 o 
   4   0   5     5877.62     5883.39    118.33 o 
   5   0   5       80.19       79.00     35.40 o 
   6   0   5     7208.06     7102.01    242.57 o 
   7   0   5      280.47      244.20    116.13 o 
   8   0   5     2145.44     2084.84    254.11 o 
   9   0   5      105.55        7.48     48.61 o 
  -9   1   5      233.93       60.93    157.96 o 
  -8   1   5      423.41      248.14    237.45 o 
  -7   1   5     1838.03     1865.17    141.63 o 
  -6   1   5     2232.16     2039.72    135.36 o 
  -5   1   5     1798.24     1838.75     94.12 o 
  -4   1   5     2374.26     2402.12     61.11 o 
  -3   1   5    12950.43    13065.70    260.38 o 
  -2   1   5    12998.23    12820.43    257.08 o 
  -1   1   5    11845.98    12167.82    238.99 o 
   0   1   5     3050.31     2921.56     78.13 o 
   1   1   5    12832.48    13164.92    242.31 o 
   2   1   5    13949.42    13638.89    263.70 o 
   3   1   5    12801.06    12970.13    236.52 o 
   4   1   5     2503.57     2508.37    102.25 o 
   5   1   5     1720.35     1782.57     82.00 o 
   6   1   5     2296.56     2251.11    113.21 o 
   7   1   5     1800.37     1617.44    146.80 o 
   8   1   5      389.42      331.88    135.64 o 
   9   1   5      228.44      199.92    106.67 o 
  -9   2   5     1252.02     1593.85    246.13 o 
  -8   2   5      183.97       60.65     62.60 o 
  -7   2   5       46.31        3.75     64.89 o 
  -6   2   5     1240.30     1203.97    120.80 o 
  -5   2   5    12452.22    12651.49    425.21 o 
  -4   2   5     1060.82     1131.01     49.59 o 
  -3   2   5     5241.29     5246.36    118.08 o 
  -2   2   5     7451.34     7559.21    168.53 o 
  -1   2   5    29392.17    28629.95    493.50 o 
   0   2   5     1487.04     1710.95     60.98 o 
   1   2   5    29679.55    28284.55    763.08 o 
   2   2   5     7290.87     7420.09    183.61 o 
   3   2   5     5530.33     5625.21    147.49 o 
   4   2   5     1282.33     1375.16    128.61 o 
   5   2   5    12618.90    12652.12    236.49 o 
   6   2   5     1229.88     1214.27     77.50 o 
   7   2   5       47.70       15.70     65.14 o 
   8   2   5      218.53      294.13     92.56 o 
   9   2   5     1227.95     1388.74    171.05 o 
  -8   3   5      408.99      310.85    125.12 o 
  -7   3   5      107.82      175.14     83.68 o 
  -6   3   5     2005.94     2028.90    148.75 o 
  -5   3   5     4470.24     4612.42    163.70 o 
  -4   3   5     4460.45     4415.65    122.28 o 
  -3   3   5     3096.40     3046.08     88.93 o 
  -2   3   5     2362.03     2553.07     74.99 o 
  -1   3   5    11166.25    10192.92    212.20 o 
   0   3   5    21757.83    23051.03    498.63 o 
   1   3   5    11177.74    10622.18    250.80 o 
   2   3   5     2397.59     2482.69    119.03 o 
   3   3   5     3428.45     3681.65    148.69 o 
   4   3   5     4674.42     4578.13    171.33 o 
   5   3   5     4271.28     4250.31    155.39 o 
   6   3   5     1869.26     1910.86    119.66 o 
   7   3   5       99.11      171.83     63.67 o 
   8   3   5      414.09      403.14     98.66 o 
  -8   4   5      831.16      957.54    165.21 o 
  -7   4   5      201.91      234.18     88.54 o 
  -6   4   5     2854.73     2778.56    171.68 o 
  -5   4   5     4878.71     5010.76    214.63 o 
  -4   4   5     2798.44     2789.15    122.78 o 
  -3   4   5     1863.90     1880.35     75.04 o 
  -2   4   5    21606.91    21548.49    337.23 o 
  -1   4   5    12176.70    12076.85    210.66 o 
   0   4   5      930.26     1021.63     66.38 o 
   1   4   5    12840.10    13303.06    417.83 o 
   2   4   5    22227.58    21434.30    655.04 o 
   3   4   5     1690.67     1694.10    115.41 o 
   4   4   5     2612.36     2499.60    148.35 o 
   5   4   5     5103.82     5320.13    220.18 o 
   6   4   5     2815.83     3126.27    152.85 o 
   7   4   5      224.53      282.49     69.93 o 
   8   4   5      813.52      797.99    119.82 o 
  -8   5   5      316.09      420.24    135.08 o 
  -7   5   5     2053.08     2135.62    204.53 o 
  -6   5   5     1516.96     1570.91    144.91 o 
  -5   5   5      113.29      199.95     82.25 o 
  -4   5   5      993.18      925.00     85.57 o 
  -3   5   5     8434.14     8607.81    225.50 o 
  -2   5   5     9879.23     9706.40    234.14 o 
  -1   5   5     5437.01     5605.81    168.62 o 
   0   5   5     1733.50     1653.12     87.82 o 
   1   5   5     5834.31     5834.48    156.03 o 
   2   5   5     9544.42     9683.30    200.42 o 
   3   5   5     8351.29     8699.47    630.50 o 
   4   5   5      964.18     1033.31    160.07 o 
   5   5   5      102.03      124.27     70.26 o 
   6   5   5     1598.89     1576.28    117.16 o 
   7   5   5     1995.12     2000.30    134.76 o 
   8   5   5      333.74      516.65    117.34 o 
  -8   6   5      964.41     1157.66    187.79 o 
  -7   6   5      226.05      124.16     84.58 o 
  -6   6   5     2436.06     2296.99    175.10 o 
  -5   6   5     1849.61     1697.36    147.32 o 
  -4   6   5     2374.32     2405.56    124.97 o 
  -3   6   5     1485.57     1531.85    107.09 o 
  -2   6   5    17521.83    17049.04    445.25 o 
  -1   6   5     3623.94     3578.15    167.80 o 
   0   6   5      143.75      165.66     60.07 o 
   1   6   5     3505.15     3379.73    153.72 o 
   2   6   5    17677.89    16801.16    371.91 o 
   3   6   5     1686.99     1858.91    213.18 o 
   4   6   5     2441.94     2227.22    223.69 o 
   5   6   5     1856.64     1678.31    214.25 o 
   6   6   5     2328.18     2167.04    263.35 o 
   7   6   5      258.80      268.03     99.70 o 
   8   6   5     1024.89      957.50    169.04 o 
  -7   7   5      466.46      606.82    127.73 o 
  -6   7   5      956.61     1055.90    135.93 o 
  -5   7   5     1406.56     1540.39    149.09 o 
  -4   7   5     2890.21     2570.72    267.40 o 
  -3   7   5     3600.05     3825.63    195.89 o 
  -2   7   5     1470.78     1391.53    131.72 o 
  -1   7   5     5067.61     4884.83    213.23 o 
   0   7   5     4939.39     4825.48    204.43 o 
   1   7   5     5355.20     5247.82    187.02 o 
   2   7   5     1511.40     1468.05    109.85 o 
   3   7   5     3278.34     3053.89    521.21 o 
   4   7   5     2966.05     2728.06    376.39 o 
   5   7   5     1412.83     1555.22    226.21 o 
   6   7   5      971.33     1109.88    206.57 o 
   7   7   5      429.00      466.41    118.18 o 
  -7   8   5       15.94      161.48    159.74 o 
  -6   8   5      233.18      233.98    149.09 o 
  -5   8   5     4916.66     4980.36    462.88 o 
  -4   8   5      495.34      411.36    154.08 o 
  -3   8   5     1348.79     1591.13    146.14 o 
  -2   8   5      383.54      316.79     92.74 o 
  -1   8   5     9808.31     9972.37    333.64 o 
   0   8   5     1279.48     1141.87    134.77 o 
   1   8   5    10232.07     9694.71    357.90 o 
   2   8   5      487.42      507.49    146.17 o 
   3   8   5     1274.15     1265.18    204.70 o 
   4   8   5      501.62      518.09    162.30 o 
   5   8   5     5066.92     4700.23    352.18 o 
   6   8   5      272.16      334.33    165.43 o 
   7   8   5       13.21      148.25    145.29 o 
  -7   9   5      298.61      304.37    258.34 o 
  -6   9   5      728.96      930.00    226.69 o 
  -5   9   5      589.76      626.26    184.20 o 
  -4   9   5     1865.82     1680.42    234.99 o 
  -3   9   5     1513.17     1419.03    208.38 o 
  -2   9   5     1414.76     1537.21    157.48 o 
  -1   9   5     1947.57     1743.23    159.39 o 
   0   9   5     5588.83     5164.91    241.57 o 
   1   9   5     1998.33     1926.50    139.38 o 
   2   9   5     1606.23     1758.85    219.79 o 
   3   9   5     1639.53     1423.08    214.11 o 
   4   9   5     1916.31     1657.47    237.17 o 
   5   9   5      568.46      583.75    186.42 o 
   6   9   5      662.23      783.42    213.00 o 
   7   9   5      285.18      116.35    162.63 o 
  -6  10   5      857.55     1074.13    244.52 o 
  -5  10   5      232.37       48.02    140.68 o 
  -4  10   5      859.67      921.75    205.93 o 
  -3  10   5      350.20      247.92    138.85 o 
  -2  10   5     6484.71     6022.50    283.61 o 
  -1  10   5      366.11      232.91     97.05 o 
   0  10   5      308.60      310.64     86.22 o 
   1  10   5      457.96      597.58    113.62 o 
   2  10   5     6580.69     6499.32    387.48 o 
   3  10   5      325.79      281.25    147.48 o 
   4  10   5      838.45      721.06    193.00 o 
   5  10   5      261.53       76.21    146.32 o 
   6  10   5      880.16     1044.72    248.27 o 
  -5  11   5      120.97       41.45     89.60 o 
  -4  11   5      254.99       53.24    155.98 o 
  -3  11   5     2120.93     1979.44    255.15 o 
  -2  11   5      928.49      944.89    192.43 o 
  -1  11   5     1613.67     1375.28    162.02 o 
   0  11   5      148.30      -16.41     71.30 o 
   1  11   5     1635.23     1654.63    234.63 o 
   2  11   5      870.53     1031.55    211.08 o 
   3  11   5     1992.87     1944.03    248.96 o 
   4  11   5      180.71      -43.83     74.82 o 
   5  11   5      122.12       59.23    109.20 o 
  -4  12   5      250.45      114.78    208.80 o 
  -3  12   5      437.81      173.48    129.95 o 
  -2  12   5      959.44     1078.19    210.16 o 
  -1  12   5     1305.60     1290.88    162.42 o 
   0  12   5      231.43      221.70    100.94 o 
   1  12   5     1295.00     1394.75    211.50 o 
   2  12   5      952.35      856.61    282.14 o 
   4  12   5      223.01      -32.09     59.35 o 
  -3  13   5      129.75     -100.58    144.39 o 
  -2  13   5       63.56      209.99    146.90 o 
  -1  13   5      474.40      352.16    123.42 o 
   0  13   5     1502.01     1655.65    287.36 o 
   1  13   5      470.20      641.89    170.30 o 
   2  13   5       66.71       19.57    130.93 o 
   3  13   5      111.26       15.82     56.49 o 
  -2  14   5      351.46      285.57    156.01 o 
  -1  14   5      653.87      918.73    274.45 o 
   0  14   5      284.36      304.54    122.16 o 
   1  14   5      688.73      766.77    194.05 o 
   2  14   5      367.93      164.80    206.22 o 
   0   0   6    18762.91    18015.90    360.72 o 
   1   0   6    27007.14    25860.90    386.28 o 
   2   0   6      302.77      305.52     31.91 o 
   3   0   6     5972.68     6013.90    134.57 o 
   4   0   6     7159.22     7292.58    223.95 o 
   5   0   6    18692.60    18561.22    346.22 o 
   6   0   6      318.23      370.00     76.40 o 
   7   0   6       59.01      -17.99     56.21 o 
   8   0   6      311.75       28.84     83.69 o 
  -8   1   6      363.54      110.28    189.20 o 
  -7   1   6      819.41      872.12    111.19 o 
  -6   1   6     2080.52     2063.04    134.64 o 
  -5   1   6      516.20      480.47     53.18 o 
  -4   1   6     4591.70     4574.71    117.30 o 
  -3   1   6     2599.59     2439.23     93.09 o 
  -2   1   6     1263.88     1259.96     64.06 o 
  -1   1   6     2453.67     2508.37     66.39 o 
   0   1   6     6652.18     6716.80    124.01 o 
   1   1   6     2639.95     2781.70     69.58 o 
   2   1   6     1122.25     1264.60     60.60 o 
   3   1   6     2606.55     2534.15     86.99 o 
   4   1   6     4316.44     4176.66    135.63 o 
   5   1   6      437.25      395.82     52.04 o 
   6   1   6     1940.74     1777.50    101.35 o 
   7   1   6      774.46      902.94    125.08 o 
   8   1   6      328.53      115.35    146.95 o 
  -8   2   6     1492.62     1584.49    241.51 o 
  -7   2   6     1127.65     1162.16    124.64 o 
  -6   2   6     5350.00     5191.55    214.42 o 
  -5   2   6     2138.76     2013.12    114.63 o 
  -4   2   6     4437.22     4339.63    115.97 o 
  -3   2   6     6900.95     6650.51    139.96 o 
  -2   2   6    36114.00    35291.75    613.98 o 
  -1   2   6     8934.80     8822.63    191.31 o 
   0   2   6     2358.17     2466.48     77.63 o 
   1   2   6     9280.29     9521.75    307.16 o 
   2   2   6    36707.13    35304.84    653.21 o 
   3   2   6     6307.47     6070.40    164.36 o 
   4   2   6     4196.18     4243.64    139.52 o 
   5   2   6     2008.01     1881.97    106.19 o 
   6   2   6     5057.77     5124.12    155.52 o 
   7   2   6     1145.54     1118.98    129.59 o 
   8   2   6     1489.40     1698.10    244.57 o 
  -8   3   6      273.11      117.43     51.71 o 
  -7   3   6     1940.22     1931.48    151.87 o 
  -6   3   6       99.98      113.95     74.47 o 
  -5   3   6      101.19       99.17     52.53 o 
  -4   3   6      850.56      826.13     55.60 o 
  -3   3   6     8884.44     9210.52    179.41 o 
  -2   3   6      621.06      701.41     48.91 o 
  -1   3   6     5051.17     5200.12    134.51 o 
   0   3   6      683.29      764.22     52.38 o 
   1   3   6     5147.72     5191.58    146.35 o 
   2   3   6      595.12      655.18    100.07 o 
   3   3   6     8415.59     8853.51    272.63 o 
   4   3   6      917.37      862.63     76.91 o 
   5   3   6      127.83      104.54     52.40 o 
   6   3   6      133.86      150.30     63.85 o 
   7   3   6     1916.61     1677.86    155.15 o 
   8   3   6      296.46       91.32    101.34 o 
  -8   4   6      834.90      957.05    173.96 o 
  -7   4   6      573.48      616.87    108.84 o 
  -6   4   6     1869.21     1947.40    153.08 o 
  -5   4   6     6445.84     6520.75    205.02 o 
  -4   4   6     3758.47     3553.75    143.50 o 
  -3   4   6     4305.01     4387.76    115.28 o 
  -2   4   6    13833.07    13636.84    238.94 o 
  -1   4   6    16998.06    17408.87    283.39 o 
   0   4   6     8794.66     8873.08    240.73 o 
   1   4   6    17237.46    17370.85    483.94 o 
   2   4   6    13914.16    13933.29    478.62 o 
   3   4   6     4172.91     4230.78    244.70 o 
   4   4   6     3773.12     3887.23    177.48 o 
   5   4   6     6575.62     6697.73    226.31 o 
   6   4   6     1988.63     1973.81    125.03 o 
   7   4   6      547.50      652.96     99.72 o 
   8   4   6      929.97      768.27    188.45 o 
  -8   5   6      219.27      163.21     70.98 o 
  -7   5   6      112.39      157.75    102.85 o 
  -6   5   6     1719.15     1684.47    148.12 o 
  -5   5   6      513.09      513.95     98.66 o 
  -4   5   6     4512.34     4624.67    176.78 o 
  -3   5   6      616.85      635.56    126.24 o 
  -2   5   6      797.63      825.21     74.83 o 
  -1   5   6     1089.27     1036.02     86.02 o 
   0   5   6    10665.39    10991.32    256.33 o 
   1   5   6     1284.98     1288.79     77.29 o 
   2   5   6      878.16      911.21     74.69 o 
   3   5   6      567.63      503.94    130.82 o 
   4   5   6     4359.46     4650.81    285.95 o 
   5   5   6      597.71      612.41     99.36 o 
   6   5   6     1680.67     1702.68    119.78 o 
   7   5   6      116.29       51.33     66.82 o 
   8   5   6      239.56      267.93    104.25 o 
  -8   6   6      311.49      229.41    119.17 o 
  -7   6   6      160.07      154.31     94.92 o 
  -6   6   6     1126.22     1090.66    131.97 o 
  -5   6   6     7189.54     7075.53    273.71 o 
  -4   6   6     2483.64     2675.59    130.82 o 
  -3   6   6     3144.73     3230.07    143.38 o 
  -2   6   6     4341.68     4182.14    189.40 o 
  -1   6   6    11070.08    11373.88    332.34 o 
   0   6   6     5046.29     5044.85    165.66 o 
   1   6   6    11177.08    11240.12    265.38 o 
   2   6   6     4087.66     3988.76    146.48 o 
   3   6   6     2982.82     3044.36    253.20 o 
   4   6   6     2410.50     2240.16    225.22 o 
   5   6   6     7282.36     6908.30    378.87 o 
   6   6   6     1100.36     1042.85    178.90 o 
   7   6   6      141.50      174.30     93.37 o 
   8   6   6      320.19      493.93    183.65 o 
  -7   7   6      953.70      795.63    141.97 o 
  -6   7   6      472.89      466.22    112.16 o 
  -5   7   6      166.04      161.98     90.58 o 
  -4   7   6     1684.29     1565.99    145.20 o 
  -3   7   6     3064.38     3002.37    177.01 o 
  -2   7   6      632.07      655.06    101.11 o 
  -1   7   6     1866.65     1800.59    142.81 o 
   0   7   6     3025.41     3021.88    167.92 o 
   1   7   6     1939.86     1791.73    130.85 o 
   2   7   6      536.35      494.66     90.42 o 
   3   7   6     3018.53     2855.33    257.45 o 
   4   7   6     1675.59     1425.44    206.05 o 
   5   7   6      164.14      114.66    130.29 o 
   6   7   6      438.41      392.26    157.23 o 
   7   7   6      941.75      860.40    140.00 o 
  -7   8   6      360.68      754.44    204.23 o 
  -6   8   6     1548.60     1575.12    244.83 o 
  -5   8   6      143.86      214.85    139.57 o 
  -4   8   6     1711.46     1913.72    296.57 o 
  -3   8   6     2044.59     2073.93    160.67 o 
  -2   8   6    10503.74    10838.62    362.51 o 
  -1   8   6     1112.42     1298.15    136.17 o 
   0   8   6       82.57      101.33     76.22 o 
   1   8   6     1159.45     1277.93    115.26 o 
   2   8   6    10747.03    10768.47   1099.47 o 
   3   8   6     1911.53     1840.56    230.32 o 
   4   8   6     1809.80     1634.48    228.15 o 
   5   8   6      142.15      257.86    144.98 o 
   6   8   6     1542.51     1794.43    310.34 o 
   7   8   6      379.47      410.20    123.97 o 
  -6   9   6      273.98      297.70    179.95 o 
  -5   9   6      112.70      105.13    137.77 o 
  -4   9   6      582.16      635.35    174.91 o 
  -3   9   6     2589.20     2633.36    360.67 o 
  -2   9   6      489.21      598.19    111.97 o 
  -1   9   6     1598.48     1441.45    148.01 o 
   0   9   6     1731.27     1587.55    150.81 o 
   1   9   6     1659.23     1715.42    159.85 o 
   2   9   6      520.18      596.32    157.03 o 
   3   9   6     2602.27     2236.41    245.52 o 
   4   9   6      593.23      682.24    180.76 o 
   5   9   6      111.57      181.86    145.48 o 
   6   9   6      274.97      247.24    167.69 o 
  -6  10   6      120.57      108.49    193.34 o 
  -5  10   6     2137.63     2488.45    435.48 o 
  -4  10   6      795.55      784.79    282.38 o 
  -3  10   6      671.85      769.89    185.51 o 
  -2  10   6      352.43      353.93    106.51 o 
  -1  10   6     4345.17     3834.98    227.65 o 
   0  10   6     2003.60     1893.80    167.92 o 
   1  10   6     4438.73     4538.56    737.03 o 
   2  10   6      356.59      383.82    152.65 o 
   3  10   6      695.06      614.69    175.54 o 
   4  10   6      802.09      852.24    201.86 o 
   5  10   6     2098.69     2043.69    276.19 o 
   6  10   6      126.41      318.20    184.12 o 
  -5  11   6      172.60       37.80     97.20 o 
  -4  11   6     1342.79     1252.30    361.54 o 
  -3  11   6      132.64      164.95    138.48 o 
  -2  11   6      163.89      134.23    132.45 o 
  -1  11   6      349.61      295.19    107.32 o 
   0  11   6     3054.69     3025.56    210.79 o 
   1  11   6      365.88      357.74    141.86 o 
   2  11   6      132.71       92.58    124.03 o 
   3  11   6      117.78      108.44    130.31 o 
   5  11   6      185.51       67.85    120.03 o 
  -4  12   6      280.92      -41.35    161.17 o 
  -3  12   6      320.97      192.96    206.61 o 
  -2  12   6     1639.10     1494.35    229.40 o 
  -1  12   6      696.98      754.72    140.95 o 
   0  12   6      274.35      377.28    139.04 o 
   1  12   6      715.82     1095.12    287.60 o 
  -3  13   6      911.12      773.78    217.93 o 
  -2  13   6      159.37      151.04    164.23 o 
  -1  13   6      565.48      474.85    159.76 o 
   0  13   6       55.77       81.96    121.32 o 
   1  13   6      597.67      694.63    239.22 o 
   2  13   6      157.50       46.97     59.14 o 
   0  14   6       98.16       76.12    126.14 o 
   1   0   7    16825.50    16043.73    257.52 o 
   2   0   7     9059.30     9010.27    177.87 o 
   3   0   7    19313.20    18368.46    360.82 o 
   4   0   7      710.35      596.10     62.50 o 
   5   0   7     1112.51     1144.30     76.82 o 
   6   0   7      878.90      881.88     87.27 o 
   7   0   7     4149.12     4253.28    251.56 o 
   8   0   7      312.11       71.06     74.51 o 
  -8   1   7      906.94      917.77    201.59 o 
  -7   1   7      153.94      155.83     71.91 o 
  -6   1   7     1296.65     1326.43    123.89 o 
  -5   1   7     2710.02     2691.84    126.86 o 
  -4   1   7     1750.91     1754.70     83.82 o 
  -3   1   7      474.91      387.14     50.90 o 
  -2   1   7     9882.91     9864.49    217.21 o 
  -1   1   7     3228.59     3152.64     78.97 o 
   0   1   7        8.65       19.92     18.97 o 
   1   1   7     3312.01     3266.32     81.64 o 
   2   1   7    10010.98     9991.82    196.64 o 
   3   1   7      710.36      745.95     60.02 o 
   4   1   7     1784.51     1731.83    108.09 o 
   5   1   7     2477.53     2501.33    130.69 o 
   6   1   7     1326.06     1300.47    121.91 o 
   7   1   7      109.05       48.75     73.33 o 
   8   1   7      958.06      833.09    206.52 o 
  -8   2   7      652.47      599.08    194.27 o 
  -7   2   7      451.58      464.52     93.40 o 
  -6   2   7     2403.98     2313.89    220.85 o 
  -5   2   7     2669.17     2661.36    115.74 o 
  -4   2   7    12935.33    12757.29    239.22 o 
  -3   2   7     3721.53     3749.65    121.75 o 
  -2   2   7     1822.34     1910.95     84.53 o 
  -1   2   7     9303.51     9346.12    203.64 o 
   0   2   7    36541.16    34572.23    594.02 o 
   1   2   7     9834.12     9532.24    321.35 o 
   2   2   7     1958.92     2041.39     81.09 o 
   3   2   7     3518.03     3372.91    111.20 o 
   4   2   7    13014.03    13004.54    284.33 o 
   5   2   7     2695.57     2557.63    135.35 o 
   6   2   7     2310.47     2320.12    107.64 o 
   7   2   7      435.09      393.89    101.38 o 
   8   2   7      644.12      699.67    192.41 o 
  -8   3   7       66.73       65.70     50.54 o 
  -7   3   7      157.33      175.89     85.07 o 
  -6   3   7      127.77      212.97     82.24 o 
  -5   3   7     5761.75     5711.75    191.32 o 
  -4   3   7      193.42      147.35     37.08 o 
  -3   3   7     1157.89     1133.87     64.68 o 
  -2   3   7      762.33      773.04     63.32 o 
  -1   3   7    10901.06    10928.18    235.01 o 
   0   3   7      221.22      210.82     34.35 o 
   1   3   7    11727.55    11388.43    272.41 o 
   2   3   7      667.06      612.01     80.29 o 
   3   3   7     1115.93     1041.58     80.14 o 
   4   3   7      145.57      205.00     52.66 o 
   5   3   7     5854.74     6051.11    242.43 o 
   6   3   7      154.52      126.21     62.71 o 
   7   3   7      175.18      164.72    135.10 o 
   8   3   7       62.83      -16.73     41.96 o 
  -8   4   7      327.89      186.11     99.52 o 
  -7   4   7     1643.75     1726.01    157.62 o 
  -6   4   7     1713.80     1720.97    152.67 o 
  -5   4   7     1368.01     1476.41    106.90 o 
  -4   4   7     5419.38     5515.65    164.97 o 
  -3   4   7     8518.75     8488.22    180.05 o 
  -2   4   7     3798.44     3840.14    108.60 o 
  -1   4   7     8651.80     8503.70    200.88 o 
   0   4   7    13502.38    13175.03    328.84 o 
   1   4   7     8646.75     8512.26    226.89 o 
   2   4   7     3557.69     3495.50    226.59 o 
   3   4   7     8597.83     8878.15    385.39 o 
   4   4   7     5583.33     5814.17    250.15 o 
   5   4   7     1415.58     1488.26    102.72 o 
   6   4   7     1729.68     1723.15    134.19 o 
   7   4   7     1677.56     1854.94    177.54 o 
   8   4   7      325.53       33.75     80.66 o 
  -8   5   7      920.63      984.01    146.38 o 
  -7   5   7       27.47      -52.81     76.88 o 
  -6   5   7     1479.41     1386.73    142.16 o 
  -5   5   7      230.66      176.31     80.67 o 
  -4   5   7     1817.91     1877.07    111.88 o 
  -3   5   7      273.67      212.32     40.53 o 
  -2   5   7    10369.97    10232.64    202.95 o 
  -1   5   7      127.48      159.56     50.76 o 
   0   5   7        4.25       30.21     41.16 o 
   1   5   7      234.10      279.00     53.26 o 
   2   5   7    10523.47     9679.89    413.01 o 
   3   5   7      175.16      144.43    102.85 o 
   4   5   7     1953.65     2241.47    210.33 o 
   5   5   7      254.26      176.82     76.83 o 
   6   5   7     1483.58     1380.83    136.13 o 
   7   5   7       42.04        2.18     40.30 o 
   8   5   7      931.43      816.34    209.64 o 
  -7   6   7     1884.64     1956.46    202.92 o 
  -6   6   7      456.04      601.44    133.87 o 
  -5   6   7      662.66      709.03    113.03 o 
  -4   6   7     2003.49     2122.94    121.96 o 
  -3   6   7     9232.86     9402.26    254.36 o 
  -2   6   7     2254.13     2181.33    145.28 o 
  -1   6   7     7381.13     7608.17    229.72 o 
   0   6   7     4094.38     4509.21    158.88 o 
   1   6   7     7768.53     7885.98    277.39 o 
   2   6   7     2243.11     2342.41    119.83 o 
   3   6   7     8794.56     8925.84    415.89 o 
   4   6   7     2019.52     1992.05    212.32 o 
   5   6   7      630.26      568.61    151.30 o 
   6   6   7      479.72      542.46    113.74 o 
   7   6   7     1886.58     2000.99    214.91 o 
  -7   7   7      110.00      251.82    111.87 o 
  -6   7   7      313.30      240.94     95.72 o 
  -5   7   7     2589.00     2423.66    176.09 o 
  -4   7   7      339.00      243.01     88.48 o 
  -3   7   7      756.05      688.71    107.33 o 
  -2   7   7     2798.79     2771.60    170.78 o 
  -1   7   7     3675.84     3720.79    190.88 o 
   0   7   7       76.83      134.22     68.52 o 
   1   7   7     3757.03     3576.17    220.83 o 
   2   7   7     2489.75     2587.34    189.39 o 
   3   7   7      764.28      762.07    161.20 o 
   4   7   7      342.51      297.37    133.90 o 
   5   7   7     2592.67     2220.26    245.87 o 
   6   7   7      316.51      359.74    152.29 o 
   7   7   7       91.50      -18.85    101.70 o 
  -7   8   7       14.74      107.80    103.80 o 
  -6   8   7     1082.95     1207.45    224.71 o 
  -5   8   7      630.20      723.72    180.46 o 
  -4   8   7     4497.55     4569.14    535.37 o 
  -3   8   7      407.06      422.91     98.21 o 
  -2   8   7      493.92      600.74    107.79 o 
  -1   8   7     1342.19     1288.79    137.36 o 
   0   8   7    11673.73    11448.93    537.73 o 
   1   8   7     1295.21     1380.97    139.39 o 
   2   8   7      515.51      564.14    155.92 o 
   3   8   7      436.79      328.10    153.25 o 
   4   8   7     4502.32     4232.72    326.23 o 
   5   8   7      644.98      572.30    169.94 o 
   6   8   7     1020.91     1095.59    219.08 o 
   7   8   7       17.70       72.89    124.59 o 
  -6   9   7      235.83      426.90    179.37 o 
  -5   9   7     1218.93     1538.34    353.92 o 
  -4   9   7      428.13      429.45    152.66 o 
  -3   9   7      380.22      303.45    135.10 o 
  -2   9   7     1225.07     1369.21    159.25 o 
  -1   9   7     2320.12     2326.50    176.74 o 
   0   9   7      466.65      250.39    108.90 o 
   1   9   7     2599.33     2503.04    183.37 o 
   2   9   7     1300.36     1272.32    295.61 o 
   3   9   7      327.86      241.91    142.12 o 
   4   9   7      377.95      296.99    148.41 o 
   5   9   7     1285.38     1221.89    229.66 o 
   6   9   7      263.36      284.69    157.97 o 
  -5  10   7       78.43       61.63    143.26 o 
  -4  10   7      322.11      126.27    172.22 o 
  -3  10   7     3051.13     3097.65    320.94 o 
  -2  10   7      616.17      647.34    127.28 o 
  -1  10   7     1972.07     1984.14    177.70 o 
   0  10   7      383.95      414.84    132.74 o 
   1  10   7     2009.78     2228.33    245.77 o 
   2  10   7      578.50      786.68    187.24 o 
   3  10   7     2998.16     2802.96    629.60 o 
   4  10   7      357.28      344.90    160.70 o 
   5  10   7       94.96      170.61    151.92 o 
  -5  11   7       63.08      103.31    132.88 o 
  -4  11   7      402.71       47.29    157.12 o 
  -3  11   7      158.21      198.85    135.67 o 
  -2  11   7     2256.04     1918.61    291.26 o 
  -1  11   7      207.93       21.22    104.48 o 
   0  11   7        3.98       -0.80     80.37 o 
   1  11   7      160.92       77.02    119.90 o 
   2  11   7     2283.81     2143.10    248.97 o 
   3  11   7      133.64       24.32     73.34 o 
   5  11   7       57.15      124.85    166.30 o 
  -4  12   7      880.53      157.17    406.91 o 
  -3  12   7      780.85      819.35    217.23 o 
  -2  12   7      132.80      123.17    161.74 o 
  -1  12   7      531.73      508.86    148.95 o 
   0  12   7     1706.63     1713.34    318.39 o 
   1  12   7      558.21      271.87    202.31 o 
   2  12   7      134.94      -40.01     40.01 o 
  -2  13   7       32.02     -149.92    169.97 o 
  -1  13   7      844.64      842.37    191.61 o 
   0  13   7      117.97       33.35     72.77 o 
   1  13   7      860.65     1182.14    322.77 o 
   2  13   7       23.09       17.70     58.82 o 
   0   0   8    26019.75    25038.48    606.88 o 
   1   0   8      825.59      971.28     51.59 o 
   2   0   8      799.26      782.56     57.28 o 
   3   0   8        6.22       10.77     37.75 o 
   4   0   8     9502.93     9093.77    227.29 o 
   5   0   8      812.47      775.84     67.24 o 
   6   0   8     2267.04     2153.52    122.33 o 
   7   0   8       50.08       32.11     60.94 o 
   8   0   8      576.00      591.28    188.15 o 
  -8   1   8      521.97      700.75    198.05 o 
  -7   1   8      662.59      706.23    106.83 o 
  -6   1   8     1351.83     1239.40    103.08 o 
  -5   1   8     3794.41     3612.19    134.72 o 
  -4   1   8     5069.26     5169.17    159.39 o 
  -3   1   8     3292.90     3356.61    119.18 o 
  -2   1   8     3467.55     3371.03    116.31 o 
  -1   1   8     8354.12     8432.17    160.12 o 
   0   1   8    11604.70    11326.68    198.31 o 
   1   1   8     8486.18     8620.30    162.06 o 
   2   1   8     3684.07     3532.81    107.35 o 
   3   1   8     2938.23     2951.60    116.61 o 
   4   1   8     4829.45     4833.91    159.00 o 
   5   1   8     3858.67     3706.74    161.49 o 
   6   1   8     1411.59     1363.31    101.01 o 
   7   1   8      631.77      707.11    182.39 o 
   8   1   8      500.20      695.29    191.27 o 
  -8   2   8      236.91      110.33     94.23 o 
  -7   2   8     1792.09     1803.68    145.92 o 
  -6   2   8      415.72      359.51     85.37 o 
  -5   2   8      805.60      864.28     76.36 o 
  -4   2   8     1054.44     1170.53     70.77 o 
  -3   2   8    10071.22    10375.64    240.06 o 
  -2   2   8      926.62     1004.85     70.73 o 
  -1   2   8     7746.29     7686.94    180.01 o 
   0   2   8     4480.23     4527.81    105.18 o 
   1   2   8     7329.42     7179.64    205.73 o 
   2   2   8      664.86      561.72     54.37 o 
   3   2   8    10291.30    10220.18    243.63 o 
   4   2   8     1038.09     1222.12    116.56 o 
   5   2   8      745.90      710.84     88.27 o 
   6   2   8      369.49      391.50     60.62 o 
   7   2   8     1833.60     1640.36    221.40 o 
   8   2   8      282.22      102.99    147.73 o 
  -8   3   8      635.52      524.42    131.23 o 
  -7   3   8     1372.91     1519.75    147.71 o 
  -6   3   8     1126.79     1057.08    118.92 o 
  -5   3   8      479.44      525.06     69.14 o 
  -4   3   8     2420.60     2471.34    112.01 o 
  -3   3   8     6564.25     6563.66    153.65 o 
  -2   3   8     9107.35     9231.51    216.80 o 
  -1   3   8     4984.38     5046.59    140.70 o 
   0   3   8     2076.15     1944.79     81.06 o 
   1   3   8     4814.86     4596.41    146.62 o 
   2   3   8     8998.78     8973.44    284.68 o 
   3   3   8     6621.14     6527.32    187.34 o 
   4   3   8     2583.76     2702.49    120.76 o 
   5   3   8      454.88      523.23     81.78 o 
   6   3   8     1110.20     1195.43    107.15 o 
   7   3   8     1399.83     1459.35    226.50 o 
   8   3   8      664.67      746.30    200.39 o 
  -8   4   8      308.92      178.61    168.47 o 
  -7   4   8      846.48      965.31    132.79 o 
  -6   4   8      699.87      747.42    111.27 o 
  -5   4   8      471.92      376.33     72.29 o 
  -4   4   8     3718.22     3789.53    137.63 o 
  -3   4   8     5205.37     5410.51    139.39 o 
  -2   4   8     1192.87     1185.78     68.62 o 
  -1   4   8     3412.03     3319.80    118.97 o 
   0   4   8     9776.57    10137.05    273.80 o 
   1   4   8     3530.07     3482.06    192.07 o 
   2   4   8     1405.92     1464.73    209.76 o 
   3   4   8     5100.01     5124.60    277.89 o 
   4   4   8     3653.36     3570.32    144.52 o 
   5   4   8      533.73      618.86     91.03 o 
   6   4   8      692.91      779.41    102.33 o 
   7   4   8      808.04      922.39    202.79 o 
   8   4   8      285.17      110.24    202.34 o 
  -7   5   8       83.78       33.95     83.55 o 
  -6   5   8      781.14      836.03    160.51 o 
  -5   5   8     3438.86     3202.66    253.41 o 
  -4   5   8     4264.58     4417.63    171.20 o 
  -3   5   8      402.41      402.20     50.52 o 
  -2   5   8      777.55      790.30     60.20 o 
  -1   5   8     5318.98     5551.37    157.09 o 
   0   5   8    10741.23    10860.76    307.10 o 
   1   5   8     5311.33     5315.82    398.27 o 
   2   5   8      807.06      758.44    139.88 o 
   3   5   8      454.20      577.63    129.97 o 
   4   5   8     4277.52     4706.76    281.40 o 
   5   5   8     3479.00     3339.97    183.43 o 
   6   5   8      787.72      788.31    121.43 o 
   7   5   8       92.39       21.08     51.04 o 
  -7   6   8      293.22      227.73     99.01 o 
  -6   6   8     1040.95      459.15    270.15 o 
  -5   6   8      678.09      555.49    105.06 o 
  -4   6   8     3833.93     3719.23    162.12 o 
  -3   6   8      977.15     1022.23     96.61 o 
  -2   6   8      647.45      677.77     69.65 o 
  -1   6   8     1930.43     1950.24    115.77 o 
   0   6   8     8601.65     9144.99    245.43 o 
   1   6   8     1793.70     1850.97    128.86 o 
   2   6   8      489.74      567.71     74.09 o 
   3   6   8      969.85     1158.80    173.11 o 
   4   6   8     3905.92     3944.93    276.09 o 
   5   6   8      658.20      556.24    149.20 o 
   6   6   8      968.82      281.12    414.05 o 
   7   6   8      282.35      191.01    113.36 o 
  -7   7   8      535.96      556.19    130.39 o 
  -6   7   8      620.01      696.08    177.00 o 
  -5   7   8      685.53      865.07    168.50 o 
  -4   7   8     1042.65     1182.77    108.87 o 
  -3   7   8     2417.95     2446.28    166.98 o 
  -2   7   8     3451.88     3477.67    191.14 o 
  -1   7   8     2731.73     2904.08    245.55 o 
   0   7   8      674.02      637.49     92.66 o 
   1   7   8     2735.36     2787.85    155.46 o 
   2   7   8     3471.11     3569.01    275.03 o 
   3   7   8     2227.67     2266.26    233.69 o 
   4   7   8     1006.35     1108.35    189.66 o 
   5   7   8      697.76      631.88    168.00 o 
   6   7   8      636.05      631.07    255.01 o 
   7   7   8      546.46      617.42    158.17 o 
  -6   8   8      125.25      105.34     45.47 o 
  -5   8   8       71.16      143.19    124.65 o 
  -4   8   8      228.09      263.84    133.45 o 
  -3   8   8     4101.38     4256.84    405.74 o 
  -2   8   8      685.55      537.77    105.07 o 
  -1   8   8     3133.10     3076.74    186.09 o 
   0   8   8       34.06        8.41     83.20 o 
   1   8   8     3087.89     3106.63    224.37 o 
   2   8   8      587.46      571.14    154.52 o 
   3   8   8     4035.55     4008.13    309.70 o 
   4   8   8      186.45       45.65    121.59 o 
   5   8   8       83.13      161.46    135.52 o 
   6   8   8      136.91      166.19    141.51 o 
  -6   9   8      361.78      572.44    185.81 o 
  -5   9   8      501.05      711.67    287.66 o 
  -4   9   8     1094.38      850.81    484.96 o 
  -3   9   8      839.25      854.46    133.67 o 
  -2   9   8     2301.74     2419.44    185.01 o 
  -1   9   8     1244.65     1110.07    165.32 o 
   0   9   8     1757.73     1629.16    183.52 o 
   1   9   8     1292.74     1340.87    143.83 o 
   2   9   8     2330.41     2271.96    252.37 o 
   3   9   8      889.78      968.47    194.98 o 
   4   9   8     1125.06      878.95    196.94 o 
   5   9   8      519.16      415.23    171.93 o 
   6   9   8      343.76      481.05    183.96 o 
  -5  10   8      266.18      122.52    101.22 o 
  -4  10   8     1320.21     1773.60    371.92 o 
  -3  10   8      324.30      488.82    205.26 o 
  -2  10   8      417.83      478.53    121.66 o 
  -1  10   8      471.04      383.06    124.39 o 
   0  10   8     3679.32     3534.20    266.51 o 
   1  10   8      511.66      465.74    186.14 o 
   2  10   8      436.06      420.53    154.32 o 
   3  10   8      340.88       62.82    119.22 o 
   4  10   8     1357.97     1543.47    246.57 o 
   5  10   8      262.52      137.79    159.09 o 
  -4  11   8      470.75       99.36    319.68 o 
  -3  11   8      257.46       93.60    198.38 o 
  -2  11   8      140.93       97.93    102.93 o 
  -1  11   8     1182.05     1140.15    178.70 o 
   0  11   8     1106.93      934.31    177.50 o 
   1  11   8     1191.22      853.34    356.86 o 
   2  11   8      137.16      -16.49     96.50 o 
   4  11   8      478.92      149.94    187.76 o 
  -3  12   8      640.33      545.07    267.55 o 
  -2  12   8      161.63      281.00    177.59 o 
  -1  12   8      583.91      697.06    170.39 o 
   0  12   8      564.28      192.32    240.24 o 
   1  12   8      579.82      495.31    222.18 o 
   2  12   8      157.51      -14.88     57.06 o 
  -1  13   8      194.34       60.44    176.27 o 
   0  13   8        4.01      -69.44     69.44 o 
   1  13   8      187.95       88.33    119.22 o 
   1   0   9      522.37      504.67     46.14 o 
   2   0   9     8021.70     7842.56    195.05 o 
   3   0   9      499.37      449.32     58.83 o 
   4   0   9     1251.79     1218.14     84.69 o 
   5   0   9       40.79       49.76     47.84 o 
   6   0   9      837.89      846.99     93.53 o 
   7   0   9      113.03       37.53     43.04 o 
   8   0   9      730.86     1150.99    235.56 o 
  -8   1   9      281.79      140.25    156.64 o 
  -7   1   9     2298.11     2402.16    211.24 o 
  -6   1   9      791.55      771.02     91.25 o 
  -5   1   9      344.42      355.77     60.29 o 
  -4   1   9     4367.53     4370.75    148.14 o 
  -3   1   9    11181.25    10893.17    250.74 o 
  -2   1   9      613.17      633.13     61.89 o 
  -1   1   9    10763.67    10295.04    189.26 o 
   0   1   9    11869.15    11787.49    209.86 o 
   1   1   9    10368.91     9982.87    262.39 o 
   2   1   9      532.69      565.91     53.33 o 
   3   1   9    11028.20    10363.51    248.51 o 
   4   1   9     4225.14     3832.42    143.86 o 
   5   1   9      360.79      371.68     72.20 o 
   6   1   9      745.70      733.17     85.52 o 
   8   1   9      269.09      104.01    130.36 o 
  -7   2   9       80.33       36.13     66.10 o 
  -6   2   9      166.00      158.13     64.34 o 
  -5   2   9     2847.32     2798.96    122.69 o 
  -4   2   9      656.19      712.39     60.32 o 
  -3   2   9      488.37      516.44     60.83 o 
  -2   2   9     1783.15     1625.03     87.53 o 
  -1   2   9     5416.13     5324.96    148.78 o 
   0   2   9      949.55      968.88     58.46 o 
   1   2   9     5418.57     5246.05    173.17 o 
   2   2   9     1739.68     1686.26     85.01 o 
   3   2   9      438.99      416.04     59.32 o 
   4   2   9      563.97      522.07     75.86 o 
   5   2   9     2826.35     2723.17    146.78 o 
   6   2   9      141.46      148.56     47.76 o 
   7   2   9       76.34       16.76     31.75 o 
  -7   3   9      149.75       72.91     48.08 o 
  -6   3   9     1992.02     2116.44    197.40 o 
  -5   3   9      128.30      135.22     52.27 o 
  -4   3   9     9387.14     9597.41    234.34 o 
  -3   3   9      945.56      952.81     74.11 o 
  -2   3   9     1453.58     1362.62     83.87 o 
  -1   3   9      566.60      596.39     59.03 o 
   0   3   9    26982.38    26150.08    479.90 o 
   1   3   9      505.65      438.40     86.80 o 
   2   3   9     1469.88     1384.76     91.80 o 
   3   3   9      881.49      927.24     87.53 o 
   4   3   9     9598.43     9535.58    284.76 o 
   5   3   9      143.93      179.32     62.90 o 
   6   3   9     2070.52     2070.34    174.74 o 
   7   3   9      176.15       21.36     36.82 o 
  -7   4   9       30.34       -7.92     41.41 o 
  -6   4   9      359.67      286.16     86.08 o 
  -5   4   9     1526.87     1716.62    129.58 o 
  -4   4   9      888.38     1013.20     82.45 o 
  -3   4   9      502.53      504.67     54.03 o 
  -2   4   9     2064.67     2148.08     96.02 o 
  -1   4   9     2794.41     2728.03    109.71 o 
   0   4   9      307.39      350.21     54.17 o 
   1   4   9     2734.25     2674.91    203.36 o 
   2   4   9     2097.57     1874.25    183.43 o 
   3   4   9      571.00      580.86     85.72 o 
   4   4   9      949.69      942.54    129.64 o 
   5   4   9     1625.28     1648.96    129.67 o 
   6   4   9      359.89      214.74     96.19 o 
   7   4   9       31.76        7.31     39.28 o 
  -7   5   9     2205.03     2491.65    249.60 o 
  -6   5   9       53.99      113.77     69.06 o 
  -5   5   9      277.52      337.68     73.75 o 
  -4   5   9      179.37      180.74     53.48 o 
  -3   5   9    10191.51    10402.49    247.24 o 
  -2   5   9       71.20       58.62     35.43 o 
  -1   5   9     6446.09     6707.84    159.56 o 
   0   5   9       32.44       24.00     58.08 o 
   1   5   9     6761.87     6868.26    463.21 o 
   2   5   9      107.53      130.61     95.62 o 
   3   5   9    10373.50    10430.81    438.60 o 
   4   5   9      213.87      226.44     77.49 o 
   5   5   9      252.42      344.22    104.43 o 
   6   5   9       65.08       22.68     68.44 o 
   7   5   9     2160.41     2344.90    278.27 o 
  -7   6   9       97.74      107.82     47.77 o 
  -6   6   9      638.07      697.52    156.74 o 
  -5   6   9      280.11      315.64     90.77 o 
  -4   6   9      834.65      949.68     99.80 o 
  -3   6   9      245.62      215.65     57.05 o 
  -2   6   9     4375.63     4517.42    150.86 o 
  -1   6   9      634.59      743.00     82.93 o 
   0   6   9      130.03      101.92     60.72 o 
   1   6   9      615.00      636.39     88.85 o 
   2   6   9     4252.82     4756.08    223.20 o 
   3   6   9      267.05      329.04    118.40 o 
   4   6   9      790.50      886.96    164.18 o 
   5   6   9      292.30      401.30    114.83 o 
   6   6   9      602.75      604.18    236.82 o 
   7   6   9       96.23       54.29     92.55 o 
  -6   7   9      761.02      963.91    195.12 o 
  -5   7   9       61.81       87.99     78.01 o 
  -4   7   9     3902.63     3912.00    176.57 o 
  -3   7   9     1520.54     1520.93    143.01 o 
  -2   7   9      272.98      254.27     84.23 o 
  -1   7   9      897.95      906.22     96.45 o 
   0   7   9    11009.80    11528.85    362.62 o 
   1   7   9      806.54      880.00    104.67 o 
   2   7   9      252.25      275.85    122.54 o 
   3   7   9     1416.53     1542.79    239.97 o 
   4   7   9     3915.13     3702.31    289.85 o 
   5   7   9       67.64       36.05    111.58 o 
   6   7   9      765.66      849.23    281.84 o 
  -6   8   9        9.38       41.94     48.32 o 
  -5   8   9     1501.72     1896.64    614.51 o 
  -4   8   9      164.16      201.78    130.87 o 
  -3   8   9      564.10      520.26    110.64 o 
  -2   8   9       46.58      -19.99     70.11 o 
  -1   8   9     2797.65     2714.87    225.78 o 
   0   8   9      363.96      387.01    113.93 o 
   1   8   9     2789.48     3026.24    258.22 o 
   2   8   9       35.64      110.11    117.97 o 
   3   8   9      569.19      456.99    148.41 o 
   4   8   9      153.84      223.09    133.06 o 
   5   8   9     1488.18     1352.69    223.13 o 
   6   8   9        7.44       61.37     53.23 o 
  -5   9   9       67.92       19.05     64.70 o 
  -4   9   9     1265.45     1673.85    338.55 o 
  -3   9   9     1608.36     1524.48    159.96 o 
  -2   9   9      146.94      199.58     90.70 o 
  -1   9   9     1051.44     1157.12    265.30 o 
   0   9   9     3939.46     3794.42    267.67 o 
   1   9   9      992.26     1077.78    242.86 o 
   2   9   9      158.23      274.64    137.77 o 
   3   9   9     1555.88     1569.54    306.86 o 
   4   9   9     1320.48     1306.48    227.57 o 
   5   9   9       80.26       54.57    132.81 o 
  -5  10   9      134.78      -40.93    195.23 o 
  -4  10   9      376.57       78.81    195.50 o 
  -3  10   9      141.82      116.66    101.06 o 
  -2  10   9     1695.38     1647.86    201.47 o 
  -1  10   9      328.37      340.25    125.05 o 
   0  10   9       23.76      -46.41     85.34 o 
   1  10   9      347.00      369.73    149.86 o 
   2  10   9     1670.55     2013.84    331.53 o 
   3  10   9      137.05       23.36     60.04 o 
   4  10   9      377.36      337.63    255.46 o 
   5  10   9      142.85       96.63    245.11 o 
  -4  11   9      217.72       59.82    121.26 o 
  -2  11   9       28.36       10.44     99.08 o 
  -1  11   9      859.57      850.38    233.97 o 
   0  11   9      319.09      222.66    180.71 o 
   2  11   9       23.62        4.20     46.97 o 
   3  11   9     1763.91     2322.93    401.15 o 
   4  11   9      222.17       96.75    158.04 o 
  -2  12   9      637.16      511.40    262.15 o 
  -1  12   9      432.88      478.41    155.77 o 
   0  12   9       40.82       88.92    212.91 o 
   1  12   9      423.69      142.89    155.83 o 
   0   0  10     6920.91     6839.78    234.72 o 
   1   0  10     1129.56     1163.01     75.37 o 
   2   0  10      611.40      644.69     63.39 o 
   3   0  10      217.20      212.79     49.37 o 
   4   0  10     1777.28     1700.37    101.22 o 
   5   0  10     1559.87     1430.05     98.86 o 
   6   0  10      927.67      994.13    114.32 o 
   7   0  10       66.26       56.80     74.51 o 
  -7   1  10      596.94      765.28    146.38 o 
  -6   1  10     1173.64     1370.10    130.91 o 
  -5   1  10     1634.79     1551.03     97.62 o 
  -4   1  10     4359.01     4450.66    156.56 o 
  -3   1  10     3600.31     3652.23    135.59 o 
  -2   1  10     1827.43     1776.60     92.32 o 
  -1   1  10     5300.60     5311.01    151.54 o 
   0   1  10     9453.44     9297.13    204.04 o 
   1   1  10     5186.02     5087.78    174.56 o 
   2   1  10     1868.13     1909.63     95.73 o 
   3   1  10     3673.39     3528.24    132.93 o 
   4   1  10     4436.56     4489.41    158.30 o 
   5   1  10     1555.89     1622.07    116.16 o 
   6   1  10     1144.22     1098.74    120.19 o 
   7   1  10      582.22      687.67    183.65 o 
  -7   2  10      606.82      644.20    140.28 o 
  -6   2  10      403.12      286.24     73.06 o 
  -5   2  10      244.68      232.35     57.44 o 
  -4   2  10      828.35      833.87     75.00 o 
  -3   2  10     2858.83     2757.00    117.32 o 
  -2   2  10     2443.33     2291.56    138.97 o 
  -1   2  10     1516.53     1388.63     80.58 o 
   0   2  10      725.10      706.63     53.53 o 
   1   2  10     1514.55     1492.26     99.84 o 
   2   2  10     2341.51     2262.53    123.57 o 
   3   2  10     2741.16     2581.78    118.35 o 
   4   2  10      790.70      741.46     86.45 o 
   5   2  10      249.64      219.79     66.69 o 
   6   2  10      468.65      313.78    136.87 o 
   7   2  10      611.83      528.02    168.29 o 
  -7   3  10     1416.97     1438.47    278.42 o 
  -6   3  10      857.60      918.00    153.07 o 
  -5   3  10      312.62      365.48     65.84 o 
  -4   3  10      780.60      808.01     78.38 o 
  -3   3  10     7509.88     7326.42    243.80 o 
  -2   3  10     4171.52     4110.87    138.86 o 
  -1   3  10     5602.37     5695.96    162.35 o 
   0   3  10      886.52      919.57     66.44 o 
   1   3  10     5692.15     5466.22    305.00 o 
   2   3  10     4078.78     3952.24    153.03 o 
   3   3  10     7466.41     7322.22    242.02 o 
   4   3  10      720.66      799.56     92.12 o 
   5   3  10      328.56      368.72     82.93 o 
   6   3  10      833.63      814.04    129.20 o 
  -7   4  10      243.20      144.84    102.02 o 
  -6   4  10      654.00      588.60    140.62 o 
  -5   4  10      505.73      494.38     74.38 o 
  -4   4  10     1200.50     1119.66     87.72 o 
  -3   4  10     1335.96     1353.99     78.21 o 
  -2   4  10     1915.46     2074.71    103.53 o 
  -1   4  10     1110.00     1140.13     78.97 o 
   0   4  10     1741.33     1816.76    149.86 o 
   1   4  10     1051.27      925.05    115.03 o 
   2   4  10     1868.19     1780.22    109.92 o 
   3   4  10     1433.39     1330.94    136.04 o 
   4   4  10     1296.27     1167.78    142.15 o 
   5   4  10      480.81      479.34     85.87 o 
   6   4  10      607.82      576.59    120.56 o 
  -7   5  10       16.43       57.52     83.21 o 
  -6   5  10      842.14      893.41    170.40 o 
  -5   5  10     1351.43     1305.71    110.44 o 
  -4   5  10     3851.90     4033.73    155.10 o 
  -3   5  10      565.58      562.90     71.78 o 
  -2   5  10      466.91      544.97     57.00 o 
  -1   5  10     2438.55     2693.56    125.15 o 
   0   5  10     9264.33     9583.77    377.26 o 
   1   5  10     2436.14     2640.29    292.10 o 
   2   5  10      436.39      588.93    126.21 o 
   3   5  10      576.85      785.28    146.05 o 
   4   5  10     3940.59     4260.79    243.42 o 
   5   5  10     1366.00     1165.27    155.30 o 
   6   5  10      832.74     1013.91    245.71 o 
   7   5  10       21.18      -45.25     45.25 o 
  -6   6  10      319.50      300.84    134.66 o 
  -5   6  10      990.52     1037.37    173.21 o 
  -4   6  10      817.02     1042.03    103.74 o 
  -3   6  10      491.77      530.99     72.36 o 
  -2   6  10      434.32      377.40     63.42 o 
  -1   6  10     1519.31     1566.66    131.30 o 
   0   6  10     2287.11     2295.41    153.79 o 
   1   6  10     1601.83     1749.23    133.93 o 
   2   6  10      515.05      510.75     99.04 o 
   3   6  10      505.53      597.94    146.24 o 
   4   6  10      862.57      883.85    143.16 o 
   5   6  10      923.26     1038.82    262.69 o 
   6   6  10      327.40      106.38    243.79 o 
  -6   7  10      477.75      183.24    197.25 o 
  -5   7  10      374.29      156.08    144.66 o 
  -4   7  10      577.43      616.14    101.16 o 
  -3   7  10     2852.06     2959.13    219.47 o 
  -2   7  10     1843.29     2123.96    135.64 o 
  -1   7  10     2476.52     2462.56    164.73 o 
   0   7  10     1315.35     1336.77    126.50 o 
   1   7  10     2343.56     2454.59    156.43 o 
   2   7  10     1801.06     2144.80    228.05 o 
   3   7  10     2968.79     3185.07    270.56 o 
   4   7  10      581.21      661.76    160.51 o 
   5   7  10      353.21       75.67    105.81 o 
   6   7  10      443.06      457.98    226.68 o 
  -5   8  10        9.56      -39.64     73.07 o 
  -4   8  10      303.88      103.72    173.27 o 
  -3   8  10     1085.55     1128.63    137.62 o 
  -2   8  10     1707.29     1517.72    181.24 o 
  -1   8  10      793.88      882.73    154.49 o 
   0   8  10       74.20      -11.29     81.11 o 
   1   8  10      725.10      668.70    135.95 o 
   2   8  10     1656.14     1622.56    296.48 o 
   3   8  10     1125.43     1187.05    206.73 o 
   4   8  10      308.70      371.48    148.75 o 
   5   8  10        4.92       72.86    171.95 o 
  -5   9  10      221.01       25.70     73.93 o 
  -4   9  10      649.67      967.16    284.00 o 
  -3   9  10     1225.37     1028.20    238.26 o 
  -2   9  10      962.85     1067.82    167.37 o 
  -1   9  10     1049.92     1045.49    175.78 o 
   0   9  10     1350.91     1526.42    192.34 o 
   1   9  10     1049.64     1072.63    497.38 o 
   2   9  10      990.39      689.76    403.01 o 
   3   9  10     1263.62     1163.78    253.93 o 
   4   9  10      651.61      775.39    197.04 o 
   5   9  10      230.14      -81.08    197.09 o 
  -4  10  10      472.30       62.76    222.57 o 
  -3  10  10      105.28        9.06     77.18 o 
  -2  10  10      237.34      353.18    132.87 o 
  -1  10  10      660.75      523.98    142.75 o 
   0  10  10      887.38      867.49    264.19 o 
   1  10  10      614.87      231.83    387.79 o 
   2  10  10      242.84       67.63    153.37 o 
   3  10  10      128.35       89.77     80.78 o 
   4  10  10      505.23      311.45    173.40 o 
  -3  11  10      194.45      140.08    216.06 o 
  -2  11  10      131.95      298.00    129.39 o 
  -1  11  10      620.34      714.13    162.60 o 
   0  11  10     1253.61     1735.67    317.55 o 
   2  11  10      120.87       56.87    134.62 o 
   3  11  10      214.61       50.31    137.23 o 
  -1  12  10      322.69      297.88    157.04 o 
   0  12  10      215.37       -8.33     64.94 o 
   1  12  10      319.53       91.31     87.20 o 
   1   0  11     3677.79     3575.88    172.81 o 
   2   0  11      836.81      856.06     71.80 o 
   3   0  11     7003.59     6906.18    200.15 o 
   4   0  11        7.75      -23.36     38.81 o 
   5   0  11        2.42       28.86     54.56 o 
   6   0  11       96.46       78.11     45.31 o 
   7   0  11     1608.22     1525.31    147.03 o 
  -7   1  11       45.92       17.06     53.56 o 
  -6   1  11      872.22      840.90    119.14 o 
  -5   1  11      980.23     1024.76     87.48 o 
  -4   1  11     1021.09     1026.82     84.21 o 
  -3   1  11      933.37      842.77     76.15 o 
  -2   1  11     5610.69     5536.07    166.38 o 
  -1   1  11     2148.74     2156.84     98.18 o 
   0   1  11      350.48      420.98     88.25 o 
   1   1  11     2072.67     2033.85    115.00 o 
   2   1  11     5520.65     5344.96    166.71 o 
   3   1  11      828.38      863.04     77.79 o 
   4   1  11      932.53      861.41     84.81 o 
   5   1  11      994.60     1071.20    102.94 o 
   6   1  11      892.27     1091.68    122.71 o 
   7   1  11       55.00      -20.54     44.64 o 
  -7   2  11      227.74      153.73     79.49 o 
  -6   2  11     1184.41     1292.27    116.46 o 
  -5   2  11      123.62      189.88     55.32 o 
  -4   2  11     3700.06     3807.41    188.36 o 
  -3   2  11      851.67      897.65     80.38 o 
  -2   2  11      624.84      585.33     63.08 o 
  -1   2  11      726.18      694.48     64.04 o 
   0   2  11     8886.46     8264.22    332.36 o 
   1   2  11      636.04      617.78     76.46 o 
   2   2  11      538.68      551.19     75.41 o 
   3   2  11      931.71      980.36     84.11 o 
   4   2  11     3584.01     3496.25    147.85 o 
   5   2  11      115.59       93.97     56.83 o 
   6   2  11     1168.90     1124.28    199.13 o 
   7   2  11      222.74      122.58    120.51 o 
  -7   3  11        8.43       32.23    129.82 o 
  -6   3  11       55.26       56.78     42.01 o 
  -5   3  11     3076.41     3057.19    139.51 o 
  -4   3  11      306.50      416.15     66.06 o 
  -3   3  11     1514.04     1400.85     93.82 o 
  -2   3  11      445.30      481.60     60.30 o 
  -1   3  11     4985.03     4930.07    152.19 o 
   0   3  11     1087.94     1089.36    153.34 o 
   1   3  11     4631.72     4643.12    180.37 o 
   2   3  11      427.09      349.88     68.06 o 
   3   3  11     1518.27     1504.71    115.98 o 
   4   3  11      307.14      371.49     76.03 o 
   5   3  11     3072.82     3237.98    170.23 o 
   6   3  11       57.16       36.53     38.41 o 
  -6   4  11      590.11      743.73    183.71 o 
  -5   4  11       18.48       12.17     49.24 o 
  -4   4  11     1579.24     1689.96    105.87 o 
  -3   4  11     3022.43     3030.32    113.09 o 
  -2   4  11      442.75      604.03     67.73 o 
  -1   4  11     1686.59     1619.33    109.46 o 
   0   4  11     3660.82     3847.15    218.92 o 
   1   4  11     1709.46     1583.99    109.65 o 
   2   4  11      508.31      558.44     74.95 o 
   3   4  11     3047.03     3165.65    474.94 o 
   4   4  11     1592.42     1571.56    156.97 o 
   5   4  11       28.19       35.83     76.81 o 
   6   4  11      635.79      806.45    140.12 o 
  -6   5  11      934.52     1023.90    178.81 o 
  -5   5  11      116.72       97.72     57.77 o 
  -4   5  11      722.49      746.82     84.13 o 
  -3   5  11      215.00      191.23     56.22 o 
  -2   5  11     5610.23     5878.56    159.24 o 
  -1   5  11      406.96      386.60     91.51 o 
   0   5  11        0.47       14.93     54.56 o 
   1   5  11      381.15      424.43    155.02 o 
   2   5  11     5765.01     5890.21    329.66 o 
   3   5  11      229.63      189.63     82.15 o 
   4   5  11      736.12      849.25    140.99 o 
   5   5  11      114.06       42.71     72.79 o 
   6   5  11      898.44     1045.78    235.98 o 
  -6   6  11      135.28       70.94     50.51 o 
  -5   6  11       31.06       46.49     39.05 o 
  -4   6  11      464.88      463.53    134.57 o 
  -3   6  11     3010.10     3255.20    141.99 o 
  -2   6  11      183.48      221.37     61.25 o 
  -1   6  11     1904.62     2069.30    154.79 o 
   0   6  11     1130.05     1067.31    122.26 o 
   1   6  11     1768.23     2157.30    196.52 o 
   2   6  11      149.88      225.59    117.56 o 
   3   6  11     3124.56     3323.84    258.09 o 
   4   6  11      469.89      446.84    118.74 o 
   5   6  11       24.63       86.35     41.54 o 
   6   6  11      128.94       14.60    148.87 o 
  -5   7  11     1080.99     1252.30    199.88 o 
  -4   7  11      323.72      403.16     90.45 o 
  -3   7  11      527.22      542.17    107.54 o 
  -2   7  11     1108.08     1230.33    132.30 o 
  -1   7  11     2044.05     2211.34    162.59 o 
   0   7  11      124.30      204.75     78.62 o 
   1   7  11     1996.20     2068.80    156.17 o 
   2   7  11     1129.19     1375.92    248.44 o 
   3   7  11      523.35      526.41    151.57 o 
   4   7  11      266.61      204.25    149.68 o 
   5   7  11     1052.21     1126.38    297.56 o 
  -5   8  11        6.41        4.25     58.73 o 
  -4   8  11     1551.44     1722.11    315.75 o 
  -3   8  11       49.04       20.70     81.27 o 
  -2   8  11      208.14      210.53    104.73 o 
  -1   8  11       27.22        1.09     84.50 o 
   0   8  11     3648.25     3752.21    207.98 o 
   1   8  11       32.78       52.98     65.66 o 
   2   8  11      225.24      143.04    118.15 o 
   3   8  11       47.30      -78.58     91.45 o 
   4   8  11     1515.67     1494.82    328.77 o 
   5   8  11       10.37       99.42     84.50 o 
  -4   9  11      109.77       29.47     79.40 o 
  -3   9  11      289.67      557.79    189.47 o 
  -2   9  11      802.82      824.16    166.27 o 
  -1   9  11     1136.29     1072.93    183.54 o 
   0   9  11       25.99      -29.99     90.21 o 
   1   9  11     1069.35     1675.29    332.97 o 
   2   9  11      725.90      994.23    284.60 o 
   3   9  11      287.50      337.20    150.74 o 
   4   9  11      113.95      162.64    178.07 o 
  -2  10  11       46.28      -10.42     93.12 o 
  -1  10  11      584.81      557.37    155.31 o 
   0  10  11      217.72      111.86     76.28 o 
   1  10  11      583.33      887.82    270.79 o 
   2  10  11       50.29       39.01     76.41 o 
   3  10  11     1176.91      288.10    555.03 o 
  -1  11  11       39.17      -67.50    106.58 o 
   0  11  11       27.27       63.20    176.99 o 
   1  11  11       46.14       54.59     79.75 o 
   2  11  11     1127.04     1523.15    374.14 o 
   0   0  12     4136.96     4363.30    328.83 o 
   1   0  12     4008.54     3939.44    160.52 o 
   2   0  12      447.22      470.84     63.79 o 
   3   0  12      914.22     1007.45     85.24 o 
   4   0  12     1464.86     1464.03    116.64 o 
   5   0  12     2445.27     2607.02    158.51 o 
   6   0  12      516.35      636.72    109.36 o 
  -6   1  12      405.32      175.65    102.50 o 
  -5   1  12      661.43      706.49     81.63 o 
  -4   1  12      516.54      458.73     68.40 o 
  -3   1  12      681.87      659.60     72.11 o 
  -2   1  12      990.77     1015.42     80.69 o 
  -1   1  12     1558.89     1521.39     89.54 o 
   0   1  12      700.46      672.33    108.82 o 
   1   1  12     1524.66     1630.30    109.61 o 
   2   1  12      964.98     1036.57     98.79 o 
   3   1  12      677.06      691.07     74.84 o 
   4   1  12      526.51      510.91     71.88 o 
   5   1  12      630.81      661.88     91.25 o 
   6   1  12      416.39      355.02     93.08 o 
  -6   2  12      918.86     1051.53    114.65 o 
  -5   2  12      353.59      330.75     67.33 o 
  -4   2  12      686.14      717.65     96.27 o 
  -3   2  12     2247.05     2312.48    116.00 o 
  -2   2  12     5852.53     6148.84    184.81 o 
  -1   2  12     1789.33     1701.72    113.80 o 
   0   2  12      490.27      516.70     98.01 o 
   1   2  12     1637.91     1687.73    108.86 o 
   2   2  12     5779.51     6012.16    218.10 o 
   3   2  12     2275.51     2282.91    138.83 o 
   4   2  12      706.93      717.46     82.01 o 
   5   2  12      364.04      427.81     82.60 o 
   6   2  12      941.65      912.31    190.91 o 
  -6   3  12      364.34      516.90     93.23 o 
  -5   3  12       19.12       28.25     46.27 o 
  -4   3  12      222.12      248.75     58.98 o 
  -3   3  12     1194.27     1245.45     90.01 o 
  -2   3  12     2372.37     2457.64    117.38 o 
  -1   3  12      689.85      684.39     81.67 o 
   0   3  12       35.83      103.01     66.45 o 
   1   3  12      640.14      661.14     82.42 o 
   2   3  12     2467.56     2589.77    142.83 o 
   3   3  12     1200.90     1045.03    103.18 o 
   4   3  12      229.97      147.92     79.86 o 
   5   3  12       15.59       20.66     56.43 o 
   6   3  12      375.91      344.19    146.14 o 
  -6   4  12      551.16      675.23    148.80 o 
  -5   4  12     1091.91     1214.17    118.78 o 
  -4   4  12      762.20      878.35     87.18 o 
  -3   4  12     1456.12     1682.75    102.89 o 
  -2   4  12     2264.90     2307.22    134.90 o 
  -1   4  12     2214.64     2543.05    138.83 o 
   0   4  12     1570.62     1401.60    146.38 o 
   1   4  12     2314.83     2632.49    175.89 o 
   2   4  12     2179.76     2272.57    143.14 o 
   3   4  12     1610.49     1888.57    166.70 o 
   4   4  12      777.95      639.67    119.64 o 
   5   4  12     1055.66     1062.17    212.70 o 
   6   4  12      561.72      621.53    186.17 o 
  -5   5  12      652.92      742.59    108.38 o 
  -4   5  12      558.39      572.60     80.41 o 
  -3   5  12      285.30      263.10     60.60 o 
  -2   5  12      176.08      124.46     47.19 o 
  -1   5  12     1312.70     1481.23    149.98 o 
   0   5  12     1278.94     1176.85    140.51 o 
   1   5  12     1250.37     1359.60    111.02 o 
   2   5  12      188.14      178.81     80.56 o 
   3   5  12      301.99      349.93     98.93 o 
   4   5  12      556.71      414.00    112.86 o 
   5   5  12      618.35      965.00    237.36 o 
  -5   6  12      992.84     1363.70    191.70 o 
  -4   6  12      662.34      740.22    106.49 o 
  -3   6  12      631.49      494.23    109.31 o 
  -2   6  12      942.96     1009.25    101.35 o 
  -1   6  12     1973.04     2145.30    163.22 o 
   0   6  12     1996.75     2061.08    166.14 o 
   1   6  12     2013.58     2091.15    295.16 o 
   2   6  12      922.37     1188.13    241.51 o 
   3   6  12      682.54      692.82    131.95 o 
   4   6  12      612.16      509.93    127.78 o 
   5   6  12      949.08     1209.99    268.81 o 
  -5   7  12      207.23      128.84     79.27 o 
  -4   7  12      286.19      212.84     90.72 o 
  -3   7  12      586.68      109.20    183.08 o 
  -2   7  12      965.31     1147.47    134.27 o 
  -1   7  12      633.62      663.52    111.80 o 
   0   7  12      458.26      395.75     94.28 o 
   1   7  12      582.34      560.33    104.42 o 
   2   7  12      960.27     1100.48    195.43 o 
   3   7  12      586.04      443.58    191.87 o 
   4   7  12      280.20      350.18    118.43 o 
   5   7  12      183.98       33.13    177.74 o 
  -4   8  12      226.75       -5.70     74.72 o 
  -3   8  12      942.42      814.36    227.10 o 
  -2   8  12     1761.37     1734.35    290.06 o 
  -1   8  12      505.02      611.84    115.89 o 
   0   8  12        3.96        5.49     60.42 o 
   1   8  12      483.34       68.18    114.15 o 
   2   8  12     1784.34     2795.80    398.81 o 
   3   8  12      932.27      935.89    280.04 o 
   4   8  12      240.67      206.06    133.39 o 
  -3   9  12      361.94      149.44    180.77 o 
  -2   9  12      563.73      680.93    162.02 o 
  -1   9  12      361.19      373.74    148.57 o 
   0   9  12      166.63       49.03     81.92 o 
   1   9  12      362.53      445.50    237.00 o 
   2   9  12      573.44      728.84    275.71 o 
   3   9  12      374.72      380.24    149.40 o 
  -2  10  12       75.38       77.89    184.40 o 
  -1  10  12      607.92      876.33    194.32 o 
   1  10  12      588.23      918.67    312.38 o 
   2  10  12       80.45      -56.38     73.48 o 
   1   0  13        8.98       20.93     60.43 o 
   2   0  13     7020.27     7192.85    210.31 o 
   3   0  13        3.03       45.34     41.45 o 
   4   0  13      926.99      906.03     86.76 o 
   5   0  13        2.50        7.17     55.24 o 
   6   0  13     1147.68     1348.48    142.79 o 
  -6   1  13      154.21      103.13     55.36 o 
  -5   1  13       28.36      118.06     58.31 o 
  -4   1  13      316.00      313.51     63.07 o 
  -3   1  13     1681.62     1746.85    106.67 o 
  -2   1  13      251.85      303.06     57.22 o 
  -1   1  13      687.00      723.61    111.53 o 
   0   1  13     1201.49      983.84    126.74 o 
   1   1  13      668.89      694.61    114.20 o 
   2   1  13      256.00      149.41     60.36 o 
   3   1  13     1694.60     1616.92    105.69 o 
   4   1  13      371.26      382.87     67.69 o 
   5   1  13       24.02       32.14     67.01 o 
   6   1  13      155.33      147.55     70.90 o 
  -5   2  13     2127.71     2369.37    130.99 o 
  -4   2  13      125.42       73.07     59.20 o 
  -3   2  13      919.98     1007.81     86.59 o 
  -2   2  13      768.88      892.76    115.35 o 
  -1   2  13     4381.12     4414.42    247.53 o 
   0   2  13        0.80      -12.55     54.15 o 
   1   2  13     4405.68     4579.43    253.27 o 
   2   2  13      813.51      830.02    100.36 o 
   3   2  13      911.63      918.54    100.55 o 
   4   2  13      113.04       93.79     49.19 o 
   5   2  13     2143.88     2375.06    153.94 o 
  -5   3  13       47.48       90.09     56.90 o 
  -4   3  13     1155.36     1165.57     95.46 o 
  -3   3  13       59.86       89.20     44.73 o 
  -2   3  13      221.18      280.29     67.68 o 
  -1   3  13      101.02       71.57     67.58 o 
   0   3  13     2992.48     2984.23    205.96 o 
   1   3  13      106.26      136.97     75.66 o 
   2   3  13      251.58      327.85     73.93 o 
   3   3  13       53.89       65.83     56.69 o 
   4   3  13     1119.35      943.68    132.46 o 
   5   3  13       60.29      189.07     85.30 o 
  -5   4  13      947.49     1225.01    106.45 o 
  -4   4  13      301.64      385.22     69.97 o 
  -3   4  13      314.88      256.47     82.75 o 
  -2   4  13     2711.04     2862.06    151.65 o 
  -1   4  13     1768.37     2001.36    168.24 o 
   0   4  13       10.21        1.23     58.59 o 
   1   4  13     1794.49     1684.93    167.35 o 
   2   4  13     2691.85     2877.82    160.22 o 
   3   4  13      304.89      396.05    102.71 o 
   4   4  13      310.75      318.49    102.00 o 
   5   4  13      925.34     1102.27    159.18 o 
  -5   5  13        1.39       28.00     52.37 o 
  -4   5  13       75.31       57.24     62.61 o 
  -3   5  13     1416.97     1552.00    157.57 o 
  -2   5  13      137.30      156.58     49.34 o 
  -1   5  13      681.18      604.33    117.90 o 
   0   5  13      224.49      233.50     81.89 o 
   1   5  13      690.05      766.74    132.39 o 
   2   5  13      138.19      201.28     89.91 o 
   3   5  13     1430.74     1713.53    275.26 o 
   4   5  13       60.40      107.06    120.18 o 
   5   5  13        0.00       37.77     92.54 o 
  -4   6  13      440.56      367.88    103.76 o 
  -3   6  13      167.02       73.79     70.93 o 
  -1   6  13      582.60      627.19    111.97 o 
   0   6  13        1.34       28.40     63.73 o 
   1   6  13      567.53       63.68    119.55 o 
   2   6  13     2518.22     2724.11    207.65 o 
   3   6  13      161.78      216.12    105.77 o 
   4   6  13      424.11      436.71    156.85 o 
  -4   7  13      499.22      528.35    134.46 o 
  -3   7  13      336.31       48.32     68.50 o 
  -2   7  13      139.06       10.23     37.78 o 
  -1   7  13      203.36      180.54    114.58 o 
   0   7  13     1316.48     1549.33    179.87 o 
   1   7  13      204.56      142.11     97.78 o 
   2   7  13      139.98      154.22     98.58 o 
   3   7  13      346.24      351.41    122.63 o 
   4   7  13      483.69      514.37    142.14 o 
  -3   8  13      346.39      119.81    253.27 o 
  -2   8  13       42.46       23.72    104.60 o 
  -1   8  13     1622.90     1801.32    198.15 o 
   0   8  13        6.14       33.20     49.95 o 
   2   8  13       38.41      -41.89     67.04 o 
   3   8  13      336.27      328.03    131.49 o 
  -2   9  13       68.88      172.72    161.02 o 
  -1   9  13      123.22       49.99    118.67 o 
   0   9  13      853.60     1250.32    258.67 o 
   1   9  13      126.39       -3.79     73.90 o 
   2   9  13       73.15       35.41     72.67 o 
   0   0  14     2072.99     2004.96    245.17 o 
   1   0  14     1539.03     1622.46    154.70 o 
   2   0  14      128.29       74.74     67.34 o 
   3   0  14      370.80      510.51     81.76 o 
   4   0  14      857.41      863.26     98.18 o 
   5   0  14      675.69      845.62    113.87 o 
  -5   1  14      837.13      847.38    105.61 o 
  -4   1  14      273.82      323.74     93.57 o 
  -3   1  14      317.23      268.39     70.90 o 
  -2   1  14      927.25     1040.45    132.85 o 
  -1   1  14     1477.80     1460.59    151.16 o 
   0   1  14      420.42      295.55     93.33 o 
   1   1  14     1541.80     1540.82    152.23 o 
   2   1  14      967.26     1012.78    133.28 o 
   3   1  14      299.29      168.15    117.97 o 
   4   1  14      263.84      317.40     73.71 o 
   5   1  14      850.05      768.93    136.25 o 
  -5   2  14      136.67      160.72     63.39 o 
  -4   2  14      291.95      383.33     95.27 o 
  -3   2  14      893.59      893.95    114.85 o 
  -2   2  14     1491.36     1646.55    214.80 o 
  -1   2  14      820.75      817.84    119.68 o 
   0   2  14      328.51      376.33     97.10 o 
   1   2  14      848.03      864.43    128.50 o 
   2   2  14     1519.42     1697.27    168.02 o 
   3   2  14      978.42      965.38    129.47 o 
   4   2  14      266.88      302.38     96.31 o 
   5   2  14      142.71      117.31     85.45 o 
  -5   3  14       55.68       77.48     68.96 o 
  -4   3  14      314.75      340.69     69.06 o 
  -3   3  14      318.64      194.24     83.30 o 
  -2   3  14     2234.80     2635.13    257.05 o 
  -1   3  14      205.95      154.71     79.21 o 
   0   3  14        5.58       34.71     65.90 o 
   1   3  14      201.97      267.05     91.98 o 
   2   3  14     2279.58     2288.44    195.36 o 
   3   3  14      317.77      252.73     84.21 o 
   4   3  14      329.32      168.68     91.88 o 
   5   3  14       54.65       11.16     76.94 o 
  -4   4  14      377.13      330.54     78.94 o 
  -3   4  14      621.26      865.79    171.65 o 
  -2   4  14      586.93      676.02    146.68 o 
  -1   4  14      906.43      918.31    171.47 o 
   0   4  14      706.08      591.95    378.28 o 
   1   4  14      895.52      924.94    133.58 o 
   2   4  14      604.31      737.70    134.71 o 
   3   4  14      573.08      557.81    118.49 o 
   4   4  14      347.44      398.12    111.25 o 
  -4   5  14      156.58       45.32     59.47 o 
  -3   5  14      181.00       71.46     61.31 o 
  -2   5  14       64.33       -2.62     22.76 o 
  -1   5  14     1317.86     1257.10    195.41 o 
   0   5  14      411.55      131.89    137.74 o 
   1   5  14     1313.03     1382.53    162.46 o 
   2   5  14       69.90       53.65    119.73 o 
   3   5  14      168.22      157.60     95.74 o 
   4   5  14      150.51      315.07    119.15 o 
  -3   6  14      236.11       91.52     72.01 o 
  -1   6  14      679.10      830.68    158.96 o 
   0   6  14     1124.91     1417.12    179.12 o 
   2   6  14      294.59      282.26    180.83 o 
   3   6  14      231.82      303.95    141.16 o 
  -3   7  14      163.24       55.50     79.34 o 
  -2   7  14      965.67      948.14    258.91 o 
  -1   7  14      260.36      124.51    110.29 o 
   0   7  14      141.70       68.52     55.79 o 
   1   7  14      265.75       31.15     69.38 o 
   2   7  14      998.85     1044.76    271.09 o 
   3   7  14      169.29      188.81    118.43 o 
  -1   8  14      330.20      153.25    139.02 o 
   0   8  14        0.40       18.38     56.94 o 
   1   8  14      358.34       68.12     85.46 o 
   1   0  15      590.11      572.75    116.54 o 
   2   0  15       11.28       -8.18     28.10 o 
   3   0  15     1027.28      892.32    171.17 o 
   4   0  15       16.69      -22.58     35.23 o 
  -4   1  15      363.63      450.47    167.42 o 
  -3   1  15      262.89       96.35    134.23 o 
  -2   1  15     1504.56     1551.90    218.22 o 
  -1   1  15      815.99      988.32    134.73 o 
   0   1  15      153.87      260.99     92.26 o 
   1   1  15      819.29      971.66    136.59 o 
   2   1  15     1527.04     1559.69    164.50 o 
   3   1  15      278.05      109.78    168.92 o 
   4   1  15      373.00      469.34    107.11 o 
  -4   2  15      737.84      914.29    191.45 o 
  -3   2  15      164.98       83.92    117.90 o 
  -2   2  15       80.58        2.10     37.60 o 
  -1   2  15       93.71        1.36     35.20 o 
   0   2  15     1658.21     1592.62    166.71 o 
   1   2  15       95.59       90.20     76.56 o 
   2   2  15       79.19      148.06     82.70 o 
   3   2  15      144.76       28.27     44.01 o 
   4   2  15      732.74      830.04    132.73 o 
  -4   3  15      146.23      263.95     94.76 o 
  -3   3  15      322.65       27.85     60.20 o 
  -2   3  15      136.98       14.69    108.84 o 
  -1   3  15     1580.47     1728.11    235.02 o 
   0   3  15      430.89      362.97    106.00 o 
   1   3  15     1592.83     1533.84    169.22 o 
   2   3  15      141.45      176.64     85.02 o 
   3   3  15      328.82      326.97    106.21 o 
   4   3  15      143.54      240.75    104.97 o 
  -2   4  15       39.67       17.91     45.42 o 
  -1   4  15      272.56       61.40     88.37 o 
   0   4  15      836.98     1034.50    189.77 o 
   1   4  15      264.15      244.48    101.21 o 
   2   4  15       29.59       42.99     78.11 o 
   3   4  15      411.71      426.12    171.47 o 
  -3   5  15      115.91       34.46     68.78 o 
  -1   5  15      113.86        8.62     43.73 o 
   0   5  15        0.31       44.43     47.16 o 
   1   5  15      118.01      140.34     93.41 o 
   3   5  15      116.08      345.81    170.99 o 
  -2   6  15       12.16        1.91     34.87 o 
  -1   6  15      371.36      161.50    140.77 o 
   0   6  15      187.97      107.60    109.72 o 
   1   6  15      367.44      331.77    165.88 o 
   2   6  15       21.10       54.67    137.50 o 
   0   7  15      149.56       69.27    126.93 o 
   0   0  16      247.34      246.73    133.00 o 
   1   0  16      569.87      365.70    107.61 o 
   2   0  16        9.69       17.75     44.47 o 
   3   0  16       80.08       12.19     47.41 o 
  -3   1  16      338.06      178.33    191.00 o 
  -2   1  16      207.79      103.31    142.72 o 
  -1   1  16      510.88      571.06    121.32 o 
   0   1  16     1204.80     1355.17    157.00 o 
   1   1  16      507.13      392.90    139.90 o 
   2   1  16      199.44      151.46     81.46 o 
   3   1  16      346.43      444.06    152.32 o 
  -2   2  16      649.61      830.56    170.33 o 
  -1   2  16      122.72       82.33     63.41 o 
   0   2  16       37.89      135.79     84.98 o 
   1   2  16      129.12       91.99     77.57 o 
   2   2  16      680.09      704.13    135.86 o 
  -2   3  16      389.90      400.19    139.66 o 
  -1   3  16      653.74      745.28    181.43 o 
   0   3  16      111.28      177.13     89.11 o 
   1   3  16      656.00      692.09    138.36 o 
   2   3  16      389.86      604.44    129.59 o 
  -1   4  16      338.94       56.54    104.28 o 
   0   4  16       49.75      136.86     81.29 o 
   1   4  16      325.05      289.91    104.29 o 
   0   5  16     1282.56     1289.09    213.00 o 
                                                 
